# Supplementary material for: trans-Bis[(1-ammonio­pentane-1,1-di­yl)diphospho­nato-κ2 O,O′]diaqua­copper(II)
Source: Acta Crystallogr Sect E Struct Rep Online. 2010 Nov 10;66(Pt 12):m1533–4. doi: 10.1107/S1600536810045216 (PMC3011560; doi:10.1107/S1600536810045216)
Supplement: Supplementary file 1 [file e-66-m1533-sup1.cif]

##############################################################################
###                                                                        ###
###        Electronic paper (Acta Crystallographica Section E)             ###
###                                                                        ###
##############################################################################
#                                                                            #
# This CIF contains the data in a paper accepted for publication in Acta     #
# Crystallographica Section E. It conforms to the requirements of Notes      #
# for Authors for Section E, and has been peer reviewed under the auspices   #
# of the IUCr Commission on Journals.                                        #
#                                                                            #
# Full details of the Crystallographic Information File format               #
# are given in the paper "The Crystallographic Information File (CIF):       #
# a New Standard Archive File for Crystallography" by S. R. Hall, F. H.      #
# Allen and I. D. Brown [Acta Cryst. (1991), A47, 655-685].                  #
#                                                                            #
# The current version of the core CIF dictionary is obtainable from          #
# ftp://ftp.iucr.org/pub/cif_core.dic. The current version number is 2.4.    #
#                                                                            #
# Software is freely available for graphical display of the structure(s) in  #
# this CIF.  For information consult the CIF home page http://www.iucr.org/  #
# cif/home.html                                                              #
#                                                                            #
# This file may be used for bona fide research purposes within the           #
# scientific community so long as proper attribution is given to the journal # 
# article from which it was obtained.                                        #
#                                                                            #
##############################################################################
                                             
data_I
_audit_creation_method     SHELXL-97
_chemical_name_systematic
;
<i>trans</i>-Bis[(1-ammoniopentane-1,1-diyl)diphosphonato-
\k^2^<i>O</i>,<i>O</i>']diaquacopper(II)
;
_chemical_name_common     ?
_chemical_formula_moiety     'C10 H32 Cu N2 O14 P4'
_chemical_formula_sum     'C10 H32 Cu N2 O14 P4'
_chemical_formula_iupac     '[Cu (C5 H14 N O6 P2)2 (H2 O)2]'
_chemical_formula_weight     591.80
_chemical_melting_point     ?
_symmetry_cell_setting     triclinic
_symmetry_space_group_name_H-M     'P -1'
_symmetry_space_group_name_hall     '-P 1'
loop_
    _symmetry_equiv_pos_as_xyz
    'x, y, z'
    '-x, -y, -z'
_cell_length_a     5.56290(10)
_cell_length_b     10.0236(2)
_cell_length_c     10.5237(2)
_cell_angle_alpha     69.3150(10)
_cell_angle_beta     86.6660(10)
_cell_angle_gamma     88.3980(10)
_cell_volume     548.031(18)
_cell_formula_units_Z     1
_cell_measurement_reflns_used     3621
_cell_measurement_theta_min     2.42
_cell_measurement_theta_max     26.61
_cell_measurement_temperature     173(2)
_exptl_crystal_description     rod
_exptl_crystal_colour     'light blue'
_exptl_crystal_size_max     0.35
_exptl_crystal_size_mid     0.15
_exptl_crystal_size_min     0.08
_exptl_crystal_density_diffrn     1.793
_exptl_crystal_density_meas     ?
_exptl_crystal_density_method     'not measured'
_exptl_crystal_F_000     307
_exptl_absorpt_coefficient_mu     1.359
_exptl_absorpt_correction_type     multi-scan
_exptl_absorpt_process_details     '(SADABS; Bruker, 2005)'
_exptl_absorpt_correction_T_min     0.6476
_exptl_absorpt_correction_T_max     0.8990
_diffrn_ambient_temperature     173(2)
_diffrn_radiation_type     MoK\a
_diffrn_radiation_wavelength     0.71073
_diffrn_radiation_source     'fine-focus sealed tube'
_diffrn_radiation_monochromator     graphite
_diffrn_measurement_device_type     'Bruker APEXII CCD'
_diffrn_measurement_method     '\f and \w'
_diffrn_detector_area_resol_mean     ?
_diffrn_reflns_number     5322
_diffrn_reflns_av_R_equivalents     0.0185
_diffrn_reflns_av_sigmaI/netI     0.0240
_diffrn_reflns_theta_min     2.07
_diffrn_reflns_theta_max     26.66
_diffrn_reflns_theta_full     26.66
_diffrn_measured_fraction_theta_max     0.990
_diffrn_measured_fraction_theta_full     0.990
_diffrn_reflns_limit_h_min     -7
_diffrn_reflns_limit_h_max     6
_diffrn_reflns_limit_k_min     -12
_diffrn_reflns_limit_k_max     12
_diffrn_reflns_limit_l_min     -13
_diffrn_reflns_limit_l_max     13
_refine_special_details
;
Refinement of <i>F</i>^2^ against ALL reflections. The weighted <i>R</i>-factor
<i>wR</i> and goodness of fit <i>S</i> are based on <i>F</i>^2^, conventional
<i>R</i>-factors <i>R</i> are based on <i>F</i>, with <i>F</i> set to zero for
negative <i>F</i>^2^. The threshold expression of <i>F</i>^2^ >
\s(<i>F</i>^2^) is used only for calculating <i>R</i>-factors(gt) <i>etc</i>.
and is not relevant to the choice of reflections for refinement.
<i>R</i>-factors based on <i>F</i>^2^ are statistically about twice as large
as those based on <i>F</i>, and <i>R</i>- factors based on ALL data will be
even larger.
;
_reflns_number_total     2277
_reflns_number_gt     2104
_reflns_threshold_expression     I>2\s(I)
_refine_ls_structure_factor_coef     Fsqd
_refine_ls_matrix_type     full
_refine_ls_R_factor_all     0.0258
_refine_ls_R_factor_gt     0.0234
_refine_ls_wR_factor_gt     0.0631
_refine_ls_wR_factor_ref     0.0643
_refine_ls_goodness_of_fit_ref     1.069
_refine_ls_restrained_S_all     1.070
_refine_ls_number_reflns     2277
_refine_ls_number_parameters     168
_refine_ls_number_restraints     4
_refine_ls_hydrogen_treatment     mixed
_refine_ls_weighting_scheme     calc
_refine_ls_weighting_details
              'w=1/[\s^2^(Fo^2^)+(0.0298P)^2^+0.4491P] where P=(Fo^2^+2Fc^2^)/3'
_atom_sites_solution_hydrogens     geom
_atom_sites_solution_primary     direct
_atom_sites_solution_secondary     difmap
_refine_ls_shift/su_max     0.000
_refine_ls_shift/su_mean     0.000
_refine_diff_density_max     0.429
_refine_diff_density_min     -0.356
_refine_ls_extinction_method     none
_refine_ls_extinction_coef     ?
loop_
    _atom_type_symbol
    _atom_type_description
    _atom_type_scat_dispersion_real
    _atom_type_scat_dispersion_imag
    _atom_type_scat_source
    'C' 'C' 0.0033 0.0016
                         'International Tables Vol C Tables 4.2.6.8 and 6.1.1.4'
    'H' 'H' 0.0000 0.0000
                         'International Tables Vol C Tables 4.2.6.8 and 6.1.1.4'
    'Cu' 'Cu' 0.3201 1.2651
                         'International Tables Vol C Tables 4.2.6.8 and 6.1.1.4'
    'N' 'N' 0.0061 0.0033
                         'International Tables Vol C Tables 4.2.6.8 and 6.1.1.4'
    'O' 'O' 0.0106 0.0060
                         'International Tables Vol C Tables 4.2.6.8 and 6.1.1.4'
    'P' 'P' 0.1023 0.0942
                         'International Tables Vol C Tables 4.2.6.8 and 6.1.1.4'
_computing_data_collection     'APEX2 (Bruker, 2005)'
_computing_cell_refinement     'SAINT (Bruker, 2005)'
_computing_data_reduction     'SAINT (Bruker, 2005)'
_computing_structure_solution     'SHELXS97 (Sheldrick, 2008)'
_computing_structure_refinement     'SHELXL97 (Sheldrick, 2008)'
_computing_molecular_graphics     'DIAMOND (Brandenburg & Putz, 2010)'
_computing_publication_material     'publCIF (Westrip, 2010)'
loop_
    _atom_site_type_symbol
    _atom_site_label
    _atom_site_fract_x
    _atom_site_fract_y
    _atom_site_fract_z
    _atom_site_U_iso_or_equiv
    _atom_site_adp_type
    _atom_site_calc_flag
    _atom_site_refinement_flags
    _atom_site_occupancy
    _atom_site_disorder_assembly
    _atom_site_disorder_group
    Cu Cu1 1.0000 0.5000 0.5000 0.01029(10) Uani d S 1 . .
    P P1 0.98580(8) 0.44423(5) 0.21486(4) 0.00887(11) Uani d . 1 . .
    P P2 0.90052(8) 0.20736(5) 0.48297(5) 0.00893(11) Uani d . 1 . .
    N N1 0.5396(3) 0.34163(17) 0.32262(17) 0.0112(3) Uani d . 1 . .
    H H11N 0.458(4) 0.367(2) 0.245(3) 0.017 Uiso d . 1 . .
    H H12N 0.539(4) 0.416(3) 0.348(2) 0.017 Uiso d . 1 . .
    H H13N 0.444(4) 0.274(3) 0.380(2) 0.017 Uiso d . 1 . .
    O O1 1.0859(2) 0.49686(13) 0.31854(12) 0.0116(3) Uani d . 1 . .
    O O2 0.8085(2) 0.55876(14) 0.12618(14) 0.0136(3) Uani d D 1 . .
    H H2O 0.813(5) 0.573(3) 0.0476(18) 0.040(8) Uiso d D 1 . .
    O O3 1.1764(2) 0.40075(14) 0.12969(13) 0.0120(3) Uani d . 1 . .
    O O4 0.8517(2) 0.31422(13) 0.55360(13) 0.0114(3) Uani d . 1 . .
    O O5 1.1555(2) 0.15980(13) 0.46941(13) 0.0119(3) Uani d . 1 . .
    O O6 0.7259(2) 0.08082(14) 0.55649(14) 0.0131(3) Uani d D 1 . .
    H H6O 0.767(5) 0.009(2) 0.546(3) 0.033(8) Uiso d D 1 . .
    C C1 0.7927(3) 0.28852(18) 0.31004(18) 0.0098(3) Uani d . 1 . .
    C C2 0.7970(3) 0.17564(19) 0.24218(19) 0.0136(4) Uani d . 1 . .
    H H2A 0.9659 0.1442 0.2349 0.016 Uiso calc R 1 . .
    H H2B 0.7053 0.0919 0.3029 0.016 Uiso calc R 1 . .
    C C3 0.6952(4) 0.2217(2) 0.10125(19) 0.0156(4) Uani d . 1 . .
    H H3A 0.5172 0.2165 0.1103 0.019 Uiso calc R 1 . .
    H H3B 0.7404 0.3217 0.0488 0.019 Uiso calc R 1 . .
    C C4 0.7925(4) 0.1255(2) 0.0260(2) 0.0231(4) Uani d . 1 . .
    H H4A 0.7598 0.0250 0.0831 0.028 Uiso calc R 1 . .
    H H4B 0.9693 0.1369 0.0113 0.028 Uiso calc R 1 . .
    C C5 0.6820(5) 0.1581(3) -0.1105(2) 0.0337(6) Uani d . 1 . .
    H H5A 0.5063 0.1523 -0.0973 0.050 Uiso calc R 1 . .
    H H5B 0.7410 0.0886 -0.1515 0.050 Uiso calc R 1 . .
    H H5C 0.7275 0.2543 -0.1709 0.050 Uiso calc R 1 . .
    O O7 1.3880(3) 0.39603(15) 0.61934(15) 0.0182(3) Uani d D 1 . .
    H H71O 1.511(4) 0.358(3) 0.610(3) 0.034(8) Uiso d D 1 . .
    H H72O 1.335(5) 0.342(3) 0.689(2) 0.045(9) Uiso d D 1 . .
loop_
    _atom_site_aniso_label
    _atom_site_aniso_U_11
    _atom_site_aniso_U_22
    _atom_site_aniso_U_33
    _atom_site_aniso_U_12
    _atom_site_aniso_U_13
    _atom_site_aniso_U_23
    Cu1 0.01286(17) 0.01044(16) 0.00899(16) -0.00195(11) 0.00097(12)
                                                                    -0.00526(12)
    P1 0.0090(2) 0.0103(2) 0.0078(2) -0.00018(16) -0.00004(17) -0.00388(17)
    P2 0.0094(2) 0.0088(2) 0.0089(2) -0.00008(16) -0.00038(17) -0.00345(17)
    N1 0.0092(8) 0.0124(8) 0.0121(8) -0.0011(6) -0.0007(6) -0.0045(7)
    O1 0.0125(6) 0.0135(6) 0.0099(6) -0.0031(5) 0.0013(5) -0.0055(5)
    O2 0.0160(7) 0.0145(6) 0.0094(7) 0.0037(5) -0.0007(5) -0.0035(5)
    O3 0.0106(6) 0.0161(6) 0.0098(6) 0.0010(5) 0.0003(5) -0.0057(5)
    O4 0.0140(6) 0.0109(6) 0.0104(6) -0.0023(5) 0.0013(5) -0.0050(5)
    O5 0.0105(6) 0.0105(6) 0.0151(6) 0.0001(5) -0.0013(5) -0.0050(5)
    O6 0.0140(7) 0.0097(6) 0.0160(7) -0.0013(5) 0.0030(5) -0.0053(5)
    C1 0.0082(8) 0.0114(8) 0.0109(8) 0.0000(6) 0.0000(7) -0.0051(7)
    C2 0.0167(9) 0.0122(9) 0.0138(9) -0.0007(7) -0.0015(7) -0.0069(7)
    C3 0.0182(10) 0.0168(9) 0.0138(9) 0.0000(7) -0.0043(7) -0.0075(8)
    C4 0.0331(12) 0.0222(10) 0.0175(10) 0.0016(9) -0.0021(9) -0.0117(9)
    C5 0.0554(17) 0.0308(12) 0.0196(11) -0.0073(11) -0.0052(11) -0.0137(10)
    O7 0.0157(7) 0.0187(7) 0.0184(8) 0.0027(6) 0.0016(6) -0.0050(6)
_geom_special_details
;
All e.s.d.'s (except the e.s.d. in the dihedral angle between two l.s. planes)
are estimated using the full covariance matrix. The cell e.s.d.'s are taken
into account individually in the estimation of e.s.d.'s in distances, angles
and torsion angles; correlations between e.s.d.'s in cell parameters are only
used when they are defined by crystal symmetry. An approximate (isotropic)
treatment of cell e.s.d.'s is used for estimating e.s.d.'s involving l.s.
planes.
;
loop_
    _geom_bond_atom_site_label_1
    _geom_bond_atom_site_label_2
    _geom_bond_site_symmetry_2
    _geom_bond_distance
    _geom_bond_publ_flag
    Cu1 O4 . 1.9381(12) y
    Cu1 O4 2_766 1.9381(12) ?
    Cu1 O1 . 1.9524(12) y
    Cu1 O1 2_766 1.9524(12) ?
    Cu1 O7 . 2.5666(15) y
    Cu1 O7 2_766 2.5666(15) ?
    P1 O3 . 1.5023(13) ?
    P1 O1 . 1.5075(13) ?
    P1 O2 . 1.5649(13) ?
    P1 C1 . 1.8594(18) ?
    P2 O5 . 1.4986(13) ?
    P2 O4 . 1.5153(13) ?
    P2 O6 . 1.5618(14) ?
    P2 C1 . 1.8404(18) ?
    N1 C1 . 1.507(2) ?
    N1 H11N . 0.91(2) ?
    N1 H12N . 0.88(2) ?
    N1 H13N . 0.89(3) ?
    O2 H2O . 0.787(17) ?
    O6 H6O . 0.791(17) ?
    C1 C2 . 1.536(2) ?
    C2 C3 . 1.527(3) ?
    C2 H2A . 0.9900 ?
    C2 H2B . 0.9900 ?
    C3 C4 . 1.520(3) ?
    C3 H3A . 0.9900 ?
    C3 H3B . 0.9900 ?
    C4 C5 . 1.520(3) ?
    C4 H4A . 0.9900 ?
    C4 H4B . 0.9900 ?
    C5 H5A . 0.9800 ?
    C5 H5B . 0.9800 ?
    C5 H5C . 0.9800 ?
    O7 H71O . 0.791(17) ?
    O7 H72O . 0.786(17) ?
loop_
    _geom_angle_atom_site_label_1
    _geom_angle_atom_site_label_2
    _geom_angle_atom_site_label_3
    _geom_angle_site_symmetry_1
    _geom_angle_site_symmetry_3
    _geom_angle
    _geom_angle_publ_flag
    O4 Cu1 O4 . 2_766 180.0 ?
    O4 Cu1 O1 . . 91.21(5) ?
    O4 Cu1 O1 2_766 . 88.79(5) ?
    O4 Cu1 O1 . 2_766 88.79(5) ?
    O4 Cu1 O1 2_766 2_766 91.21(5) ?
    O1 Cu1 O1 . 2_766 180.0 ?
    O4 Cu1 O7 . . 92.80(5) ?
    O4 Cu1 O7 2_766 . 87.20(5) ?
    O1 Cu1 O7 . . 99.95(5) ?
    O1 Cu1 O7 2_766 . 80.05(5) ?
    O3 P1 O1 . . 113.56(7) ?
    O3 P1 O2 . . 112.23(7) ?
    O1 P1 O2 . . 109.39(7) ?
    O3 P1 C1 . . 109.48(8) ?
    O1 P1 C1 . . 107.00(8) ?
    O2 P1 C1 . . 104.67(8) ?
    O5 P2 O4 . . 118.15(7) ?
    O5 P2 O6 . . 113.02(7) ?
    O4 P2 O6 . . 105.54(7) ?
    O5 P2 C1 . . 107.25(8) ?
    O4 P2 C1 . . 106.99(8) ?
    O6 P2 C1 . . 105.01(8) ?
    C1 N1 H11N . . 114.7(14) ?
    C1 N1 H12N . . 110.8(15) ?
    H11N N1 H12N . . 107(2) ?
    C1 N1 H13N . . 112.7(15) ?
    H11N N1 H13N . . 101(2) ?
    H12N N1 H13N . . 109(2) ?
    P1 O1 Cu1 . . 139.17(8) ?
    P1 O2 H2O . . 118(2) ?
    P2 O4 Cu1 . . 124.94(8) ?
    P2 O6 H6O . . 113(2) ?
    N1 C1 C2 . . 110.60(15) ?
    N1 C1 P2 . . 107.55(12) ?
    C2 C1 P2 . . 109.19(12) ?
    N1 C1 P1 . . 108.41(12) ?
    C2 C1 P1 . . 112.60(12) ?
    P2 C1 P1 . . 108.34(9) ?
    C3 C2 C1 . . 116.32(15) ?
    C3 C2 H2A . . 108.2 ?
    C1 C2 H2A . . 108.2 ?
    C3 C2 H2B . . 108.2 ?
    C1 C2 H2B . . 108.2 ?
    H2A C2 H2B . . 107.4 ?
    C4 C3 C2 . . 110.18(16) ?
    C4 C3 H3A . . 109.6 ?
    C2 C3 H3A . . 109.6 ?
    C4 C3 H3B . . 109.6 ?
    C2 C3 H3B . . 109.6 ?
    H3A C3 H3B . . 108.1 ?
    C3 C4 C5 . . 112.75(18) ?
    C3 C4 H4A . . 109.0 ?
    C5 C4 H4A . . 109.0 ?
    C3 C4 H4B . . 109.0 ?
    C5 C4 H4B . . 109.0 ?
    H4A C4 H4B . . 107.8 ?
    C4 C5 H5A . . 109.5 ?
    C4 C5 H5B . . 109.5 ?
    H5A C5 H5B . . 109.5 ?
    C4 C5 H5C . . 109.5 ?
    H5A C5 H5C . . 109.5 ?
    H5B C5 H5C . . 109.5 ?
    Cu1 O7 H71O . . 142(2) ?
    Cu1 O7 H72O . . 101(2) ?
    H71O O7 H72O . . 101(3) ?
loop_
    _geom_torsion_atom_site_label_1
    _geom_torsion_atom_site_label_2
    _geom_torsion_atom_site_label_3
    _geom_torsion_atom_site_label_4
    _geom_torsion_site_symmetry_1
    _geom_torsion_site_symmetry_2
    _geom_torsion_site_symmetry_3
    _geom_torsion_site_symmetry_4
    _geom_torsion
    _geom_torsion_publ_flag
    O3 P1 O1 Cu1 . . . . -148.54(11) ?
    O2 P1 O1 Cu1 . . . . 85.23(13) ?
    C1 P1 O1 Cu1 . . . . -27.63(14) ?
    O4 Cu1 O1 P1 . . . . 35.20(12) ?
    O4 Cu1 O1 P1 2_766 . . . -144.80(12) ?
    O7 Cu1 O1 P1 . . . . 128.25(12) ?
    O5 P2 O4 Cu1 . . . . 56.52(11) ?
    O6 P2 O4 Cu1 . . . . -175.96(8) ?
    C1 P2 O4 Cu1 . . . . -64.49(11) ?
    O1 Cu1 O4 P2 . . . . 19.60(9) ?
    O1 Cu1 O4 P2 2_766 . . . -160.40(9) ?
    O7 Cu1 O4 P2 . . . . -80.42(9) ?
    O5 P2 C1 N1 . . . . -177.89(11) ?
    O4 P2 C1 N1 . . . . -50.20(13) ?
    O6 P2 C1 N1 . . . . 61.64(13) ?
    O5 P2 C1 C2 . . . . 62.07(14) ?
    O4 P2 C1 C2 . . . . -170.25(12) ?
    O6 P2 C1 C2 . . . . -58.41(14) ?
    O5 P2 C1 P1 . . . . -60.90(10) ?
    O4 P2 C1 P1 . . . . 66.79(10) ?
    O6 P2 C1 P1 . . . . 178.62(8) ?
    O3 P1 C1 N1 . . . . -146.05(11) ?
    O1 P1 C1 N1 . . . . 90.47(12) ?
    O2 P1 C1 N1 . . . . -25.56(13) ?
    O3 P1 C1 C2 . . . . -23.36(14) ?
    O1 P1 C1 C2 . . . . -146.83(12) ?
    O2 P1 C1 C2 . . . . 97.14(13) ?
    O3 P1 C1 P2 . . . . 97.52(9) ?
    O1 P1 C1 P2 . . . . -25.95(10) ?
    O2 P1 C1 P2 . . . . -141.98(8) ?
    N1 C1 C2 C3 . . . . 57.4(2) ?
    P2 C1 C2 C3 . . . . 175.60(14) ?
    P1 C1 C2 C3 . . . . -64.01(19) ?
    C1 C2 C3 C4 . . . . 158.78(17) ?
    C2 C3 C4 C5 . . . . 175.28(19) ?
loop_
    _geom_hbond_atom_site_label_D
    _geom_hbond_atom_site_label_H
    _geom_hbond_atom_site_label_A
    _geom_hbond_site_symmetry_A
    _geom_hbond_distance_DH
    _geom_hbond_distance_HA
    _geom_hbond_distance_DA
    _geom_hbond_angle_DHA
    N1 H11N O3 1_455 0.91(2) 1.98(3) 2.849(2) 158(2)
    N1 H12N O7 2_766 0.88(2) 2.08(3) 2.945(2) 167(2)
    N1 H13N O5 1_455 0.89(3) 1.99(3) 2.849(2) 162(2)
    O2 H2O O3 2_765 0.787(17) 1.788(18) 2.5741(18) 178(3)
    O6 H6O O5 2_756 0.791(17) 1.795(17) 2.5848(18) 176(3)
    O7 H71O O4 1_655 0.791(17) 2.036(18) 2.8071(19) 165(3)
    O7 H72O O2 2_766 0.786(17) 2.56(3) 3.010(2) 118(3)
data_global
_journal_date_recd_electronic     2010-10-28
_journal_date_accepted     2010-11-04
_journal_name_full     'Acta Crystallographica, Section E'
_journal_year     2010
_journal_volume     66
_journal_issue     12
_journal_page_first     m1533
_journal_page_last     m1534
_journal_paper_category     QM
_journal_coeditor_code     WM2420
_publ_contact_author_name     'Natalia V. Tsaryk'
_publ_contact_author_address
;
Institute of General and Inorganic Chemistry, NAS Ukraine
Kyiv
prosp. Palladina 32/34
03680
Ukraine
;
_publ_contact_author_email     complex@ionc.kiev.ua
_publ_contact_author_fax     '+380(44)4243070'
_publ_contact_author_phone     '+380(44)4240511'
_publ_section_title
;\
<i>trans</i>-Bis[(1-ammoniopentane-1,1-diyl)diphosphonato-\k^2^<i>O</i>,\
<i>O</i>']diaquacopper(II)
;
loop_
    _publ_author_name
    _publ_author_footnote
    _publ_author_address
    'Tsaryk, Natalia V.' .
;
Institute of General and Inorganic Chemistry, NAS Ukraine
prosp. Palladina 32/34
Kyiv 03680
Ukraine
;
    'Dudko, Anatolij V.' .
;
Institute of General and Inorganic Chemistry, NAS Ukraine
prosp. Palladina 32/34
Kyiv 03680
Ukraine
;
    'Kozachkova, Alexandra N.' .
;
Institute of General and Inorganic Chemistry, NAS Ukraine
prosp. Palladina 32/34
Kyiv 03680
Ukraine
;
    'Bon, Vladimir V.' .
;
Institute of General and Inorganic Chemistry, NAS Ukraine
prosp. Palladina 32/34
Kyiv 03680
Ukraine
;
    'Pekhnyo, Vasily I.' .
;
Institute of General and Inorganic Chemistry, NAS Ukraine
prosp. Palladina 32/34
Kyiv 03680
Ukraine
;
_publ_section_synopsis     .
