# Supplementary material for: trans-Bis[(1-ammonio­pentane-1,1-di­yl)diphospho­nato-κ2 O,O′]diaqua­copper(II)
Source: Acta Crystallogr Sect E Struct Rep Online. 2010 Nov 10;66(Pt 12):m1533–4. doi: 10.1107/S1600536810045216 (PMC3011560; doi:10.1107/S1600536810045216)
Supplement: Supplementary file 2 [file e-66-m1533-Isup2.hkl]

# 
# h,k,l, Fc-squared, Fo-squared, sigma(Fo-squared) and status flag 
# 
data_I
_shelx_title ' 94 in P-1' 
_shelx_refln_list_code          4 
_shelx_F_calc_maximum      101.81 
_exptl_crystal_F_000       307.00 
_reflns_d_resolution_high  0.7920 
 
loop_ 
 _symmetry_equiv_pos_as_xyz 
 'x, y, z' 
 '-x, -y, -z' 
 
_cell_length_a     5.5629 
_cell_length_b    10.0236 
_cell_length_c    10.5237 
_cell_angle_alpha  69.315 
_cell_angle_beta   86.666 
_cell_angle_gamma  88.398 
 
_shelx_F_squared_multiplier     1.000 
 
loop_ 
 _refln_index_h 
 _refln_index_k 
 _refln_index_l 
 _refln_F_squared_calc 
 _refln_F_squared_meas 
 _refln_F_squared_sigma 
 _refln_observed_status 
   1   0   0     7245.20     7754.73    166.65 o 
   2   0   0       26.10       10.06      0.98 o 
   3   0   0        6.85       20.11      1.35 o 
   4   0   0      217.46      213.48      4.18 o 
   5   0   0      339.53      344.61      7.20 o 
   6   0   0      279.88      299.99      9.01 o 
   7   0   0      140.63      158.86      9.79 o 
  -6   1   0      159.53      162.06      5.13 o 
  -5   1   0     1783.07     1779.70     22.80 o 
  -4   1   0     1048.91     1013.55     29.59 o 
  -3   1   0      535.00      519.97     25.81 o 
  -2   1   0     5905.84     6007.78    164.04 o 
  -1   1   0    10306.05    10194.20    227.50 o 
   0   1   0     5336.48     5373.35     80.86 o 
   1   1   0        6.77        5.53      0.42 o 
   2   1   0     1958.80     2036.26     26.72 o 
   3   1   0      290.55      300.44      6.86 o 
   4   1   0       30.95       33.82      2.06 o 
   5   1   0      487.09      467.59     14.18 o 
   6   1   0      823.77      847.89     18.09 o 
  -6   2   0      178.35      193.92      7.07 o 
  -5   2   0     1013.89     1031.24     39.60 o 
  -4   2   0      972.31      979.49     18.69 o 
  -3   2   0     2531.45     2755.68     44.56 o 
  -2   2   0     1717.53     1872.98     25.04 o 
  -1   2   0      118.54      146.37      3.16 o 
   0   2   0      208.19      206.59      2.76 o 
   1   2   0     8092.21     8004.46    126.22 o 
   2   2   0      943.01      975.02     17.92 o 
   3   2   0      938.13      902.40     11.27 o 
   4   2   0     1424.38     1417.47     17.43 o 
   5   2   0      776.45      777.53     19.69 o 
   6   2   0      374.30      370.54     10.33 o 
  -6   3   0       69.08       71.31      6.90 o 
  -5   3   0      424.38      466.58     15.80 o 
  -4   3   0      533.91      579.98     12.50 o 
  -3   3   0      150.22      147.33      4.72 o 
  -2   3   0        4.82        3.25      1.28 o 
  -1   3   0     1470.20     1348.76     16.73 o 
   0   3   0     4730.77     4954.64     48.67 o 
   1   3   0    10365.07    10480.40    134.84 o 
   2   3   0     1968.87     2019.64     56.91 o 
   3   3   0     1496.46     1538.93     18.19 o 
   4   3   0        1.67        1.22      1.30 o 
   5   3   0       71.56       62.91      3.83 o 
   6   3   0       38.91       46.48      4.23 o 
  -6   4   0        4.64        1.67      2.89 o 
  -5   4   0       55.78       49.28      5.23 o 
  -4   4   0     1530.85     1511.92     27.44 o 
  -3   4   0     1763.66     1639.16     28.58 o 
  -2   4   0      836.78      765.95     10.62 o 
  -1   4   0      377.46      317.37      4.39 o 
   0   4   0       30.80       25.24      1.01 o 
   1   4   0     4849.08     5091.63     56.27 o 
   2   4   0     1223.36     1236.80     40.16 o 
   3   4   0       92.02      108.35      3.30 o 
   4   4   0      235.66      219.12      6.60 o 
   5   4   0       88.59       82.24      6.95 o 
   6   4   0        0.87        0.12      2.20 o 
  -6   5   0       65.08       84.90      5.70 o 
  -5   5   0      160.13      153.82      6.84 o 
  -4   5   0     1545.00     1504.03     22.56 o 
  -3   5   0      409.55      405.22      7.90 o 
  -2   5   0      176.66      171.28      4.13 o 
  -1   5   0      197.31      165.69      2.93 o 
   0   5   0        8.63       10.86      0.93 o 
   1   5   0      302.57      304.47      4.55 o 
   2   5   0       81.16       74.39      2.58 o 
   3   5   0      125.64      121.68      3.72 o 
   4   5   0      124.65      126.04      5.15 o 
   5   5   0       88.64       87.62      4.75 o 
   6   5   0       61.88       51.00      4.37 o 
  -6   6   0      326.57      355.11     15.69 o 
  -5   6   0        1.26        3.05      1.81 o 
  -4   6   0       64.79       66.68      3.65 o 
  -3   6   0      105.76       98.98      3.72 o 
  -2   6   0      105.41       92.06      2.87 o 
  -1   6   0      289.59      273.46      6.28 o 
   0   6   0      347.61      353.29      5.83 o 
   1   6   0      448.86      442.98      7.89 o 
   2   6   0      842.69      842.44     13.19 o 
   3   6   0       38.42       47.76     12.40 o 
   4   6   0       86.97       94.63      4.63 o 
   5   6   0        0.77        2.25      2.34 o 
   6   6   0       57.45       50.82      9.62 o 
  -5   7   0      428.54      432.14      9.95 o 
  -4   7   0       21.56       26.20      2.74 o 
  -3   7   0      564.00      538.74      9.25 o 
  -2   7   0      449.12      433.28      7.62 o 
  -1   7   0      303.17      288.95      5.54 o 
   0   7   0      182.62      177.12      4.00 o 
   1   7   0        3.37        2.37      1.42 o 
   2   7   0      214.51      225.24      5.39 o 
   3   7   0        1.99        3.10      1.82 o 
   4   7   0        2.04        1.79      1.96 o 
   5   7   0      394.94      392.69     11.25 o 
  -5   8   0        1.75        0.96      1.95 o 
  -4   8   0       40.36       34.72      3.13 o 
  -3   8   0      549.99      540.23     10.66 o 
  -2   8   0      260.49      242.72      6.12 o 
  -1   8   0      116.24      106.84      2.78 o 
   0   8   0      125.07      125.45      5.36 o 
   1   8   0      477.70      487.75      9.26 o 
   2   8   0        0.90        1.99      2.38 o 
   3   8   0       10.60       11.40      2.34 o 
   4   8   0        0.73       -1.33      1.97 o 
   5   8   0       10.28        7.12      2.75 o 
  -4   9   0       47.11       43.71      3.64 o 
  -3   9   0       12.28       10.16      2.06 o 
  -2   9   0      257.89      227.44      6.15 o 
  -1   9   0      115.61      104.09      5.15 o 
   0   9   0        0.74        1.01      1.45 o 
   1   9   0       99.16      104.23      5.11 o 
   2   9   0       76.21       69.62      3.57 o 
   3   9   0       37.59       33.36      5.95 o 
   4   9   0       31.09       38.55      5.28 o 
  -3  10   0      140.27      120.97      6.62 o 
  -2  10   0       20.68       14.76      3.02 o 
  -1  10   0       85.07       85.09      5.15 o 
   0  10   0      248.07      265.34      8.65 o 
   1  10   0      222.03      213.68      7.63 o 
   2  10   0       60.49       57.47      5.51 o 
   3  10   0      123.02      123.99      6.13 o 
  -2  11   0      416.06      426.97     18.47 o 
  -1  11   0      157.25      166.92      7.46 o 
   0  11   0       82.97       90.31      5.83 o 
   1  11   0        0.71        1.09      2.22 o 
   2  11   0       92.61      117.37      9.12 o 
  -1 -11   1        6.30        3.68      2.74 o 
   0 -11   1       64.44       61.29     13.29 o 
   1 -11   1      445.71      462.57     22.36 o 
  -3 -10   1       69.59       67.27      5.18 o 
  -2 -10   1       73.12       85.11      8.23 o 
  -1 -10   1      371.15      395.99     11.21 o 
   0 -10   1      520.65      536.24     13.69 o 
   1 -10   1      410.67      401.25     11.52 o 
   2 -10   1       15.47       17.07      3.20 o 
   3 -10   1       14.08       12.60      2.44 o 
  -4  -9   1       94.58      101.44      5.90 o 
  -3  -9   1      124.07      114.75      5.78 o 
  -2  -9   1      323.86      323.08      7.68 o 
  -1  -9   1      319.85      328.74      9.56 o 
   0  -9   1      219.85      219.32      6.75 o 
   1  -9   1       12.98       13.71      3.17 o 
   2  -9   1        0.93        1.20      1.50 o 
   3  -9   1      259.39      252.04      6.97 o 
   4  -9   1      246.84      255.99     17.86 o 
  -4  -8   1      119.28      109.89      5.66 o 
  -3  -8   1      197.47      185.09      6.84 o 
  -2  -8   1      157.40      157.05      4.84 o 
  -1  -8   1      189.24      174.75      6.25 o 
   0  -8   1       61.92       73.31      4.25 o 
   1  -8   1      487.89      499.19      7.48 o 
   2  -8   1     2014.51     1924.61     27.95 o 
   3  -8   1     1631.62     1555.25     37.58 o 
   4  -8   1      334.85      326.89      8.28 o 
  -5  -7   1        7.46        6.66      2.71 o 
  -4  -7   1      240.34      225.08      7.71 o 
  -3  -7   1      172.58      194.14      6.64 o 
  -2  -7   1      337.89      361.03      7.51 o 
  -1  -7   1      486.18      537.73     10.21 o 
   0  -7   1     2319.10     2315.01     37.71 o 
   1  -7   1     1532.94     1459.35     17.43 o 
   2  -7   1     1349.71     1273.64     17.73 o 
   3  -7   1      630.94      608.96     10.25 o 
   4  -7   1      226.06      223.34      6.41 o 
   5  -7   1      113.28      114.19      5.02 o 
  -5  -6   1      710.17      727.64     16.59 o 
  -4  -6   1      184.33      190.27      6.69 o 
  -3  -6   1      269.98      303.73      9.05 o 
  -2  -6   1     1904.66     1931.59     27.27 o 
  -1  -6   1     1881.98     1845.17     26.01 o 
   0  -6   1     1333.10     1249.76     16.44 o 
   1  -6   1     1470.32     1410.63     19.67 o 
   2  -6   1      323.44      336.37      6.21 o 
   3  -6   1       80.37       78.32      2.91 o 
   4  -6   1      243.89      231.73      6.28 o 
   5  -6   1      287.62      309.82      8.39 o 
  -6  -5   1      607.09      645.24     22.81 o 
  -5  -5   1      535.39      575.34     13.72 o 
  -4  -5   1      676.78      682.17     14.66 o 
  -3  -5   1      967.19      966.17     14.98 o 
  -2  -5   1       73.61       59.41      2.49 o 
  -1  -5   1       22.45       18.90      1.01 o 
   0  -5   1      847.32      864.77     11.63 o 
   1  -5   1     3104.55     3147.83     34.53 o 
   2  -5   1      800.55      764.35     11.07 o 
   3  -5   1     1568.18     1532.65     22.38 o 
   4  -5   1     1230.72     1198.19     22.12 o 
   5  -5   1      357.98      388.01     10.54 o 
   6  -5   1      567.49      575.95     18.30 o 
  -6  -4   1      159.63      162.65     10.01 o 
  -5  -4   1       77.38       81.53      6.84 o 
  -4  -4   1      217.05      227.97      7.62 o 
  -3  -4   1        2.90        1.76      0.92 o 
  -2  -4   1      383.38      380.99      8.07 o 
  -1  -4   1     6408.17     6750.32     74.38 o 
   0  -4   1     2005.15     1984.17     24.23 o 
   1  -4   1     2834.03     2707.62     27.97 o 
   2  -4   1     1641.33     1541.83     19.75 o 
   3  -4   1     1863.22     1868.63     26.26 o 
   4  -4   1      551.76      543.14     10.05 o 
   5  -4   1      306.26      295.08      8.61 o 
   6  -4   1      149.66      131.50      8.68 o 
  -6  -3   1      290.30      286.13     13.13 o 
  -5  -3   1       16.43       16.64      2.48 o 
  -4  -3   1      206.76      207.08      4.98 o 
  -3  -3   1     1197.02     1197.00     17.34 o 
  -2  -3   1     4723.49     4872.33     63.15 o 
  -1  -3   1     3967.80     3972.53     44.79 o 
   0  -3   1      235.51      204.89      3.31 o 
   1  -3   1     4992.36     5065.88     53.83 o 
   2  -3   1     1037.15     1083.60     14.11 o 
   3  -3   1       44.18       48.66      2.29 o 
   4  -3   1       82.67       72.31      5.23 o 
   5  -3   1      103.22      105.35      6.79 o 
  -6  -2   1      327.28      321.18     13.68 o 
  -5  -2   1      516.21      516.63     13.68 o 
  -4  -2   1     3849.22     3955.58     52.64 o 
  -3  -2   1     3294.52     3305.33     37.32 o 
  -2  -2   1       19.46        8.07      0.62 o 
  -1  -2   1     1461.74     1740.45     23.08 o 
   0  -2   1      137.01      118.92      1.91 o 
   1  -2   1     1175.72     1312.00     14.53 o 
   2  -2   1     3624.65     3851.46     49.65 o 
   3  -2   1     1405.82     1379.50     24.06 o 
   4  -2   1      480.17      512.30     15.69 o 
   5  -2   1       39.80       45.39      4.78 o 
   6  -2   1      159.87      174.33      9.23 o 
  -6  -1   1      535.14      548.56     13.85 o 
  -5  -1   1      452.52      446.26     10.65 o 
  -4  -1   1      330.38      344.40      5.61 o 
  -3  -1   1        5.53        4.18      0.67 o 
  -2  -1   1       61.26       95.73      1.90 o 
  -1  -1   1      206.82      207.16      2.82 o 
   0  -1   1     2840.02     2831.66     50.07 o 
   1  -1   1      270.62      313.35      4.81 o 
   2  -1   1     8366.26     8543.86    132.32 o 
   3  -1   1     1007.87     1013.59     30.82 o 
   4  -1   1      595.56      586.41     11.96 o 
   5  -1   1      175.07      158.20      7.79 o 
   6  -1   1        3.13        2.19      1.66 o 
  -6   0   1       43.75       43.68      3.81 o 
  -5   0   1        7.03        6.51      1.30 o 
  -4   0   1      268.49      284.66      4.97 o 
  -3   0   1       34.32       24.19      1.28 o 
  -2   0   1      721.39      648.10      8.06 o 
  -1   0   1     3305.50     3415.14     42.87 o 
   0   0   1     4491.58     4534.97     73.86 o 
   1   0   1      597.57      670.28     15.46 o 
   2   0   1     2610.19     2576.55     40.32 o 
   4   0   1        1.31        0.78      1.00 o 
   5   0   1      266.73      264.90     21.69 o 
   6   0   1      231.44      220.20      7.71 o 
   7   0   1        1.66        0.78      2.43 o 
  -6   1   1        0.82        0.33      2.67 o 
  -5   1   1      188.97      172.16      4.15 o 
  -4   1   1        2.69        1.90      1.00 o 
  -3   1   1     2156.11     2318.49     30.91 o 
  -2   1   1     2174.40     2265.17     36.06 o 
  -1   1   1       22.13       16.35      1.01 o 
   0   1   1      406.68      441.13      5.79 o 
   1   1   1      445.47      479.64      8.13 o 
   2   1   1      341.00      389.79      7.34 o 
   3   1   1      501.35      539.61      9.48 o 
   4   1   1        0.98        4.28      3.03 o 
   5   1   1        3.06        1.00      1.26 o 
   6   1   1       19.75       24.19      3.56 o 
   7   1   1       38.32       46.61      6.67 o 
  -6   2   1       79.85       76.34      9.68 o 
  -5   2   1        1.70        1.10      1.44 o 
  -4   2   1       88.97       68.19      3.49 o 
  -3   2   1      631.11      719.16     13.68 o 
  -2   2   1      219.25      262.24      6.82 o 
  -1   2   1        0.91        2.33      0.50 o 
   0   2   1      308.78      328.07      3.64 o 
   1   2   1      594.97      721.86      9.01 o 
   2   2   1      311.12      351.30      5.61 o 
   3   2   1     1984.66     2068.73     23.93 o 
   4   2   1     1144.45     1164.95     21.72 o 
   5   2   1      459.66      471.98     13.63 o 
   6   2   1        9.62       11.56      2.67 o 
  -6   3   1       24.31       13.07      2.51 o 
  -5   3   1       60.08       54.32      4.08 o 
  -4   3   1      227.42      239.32      6.95 o 
  -3   3   1      834.83      914.27     13.93 o 
  -2   3   1        8.96        4.89      0.83 o 
  -1   3   1      810.96      774.43     11.06 o 
   0   3   1      190.39      205.28      2.68 o 
   1   3   1      346.97      325.70      4.62 o 
   2   3   1       36.40       43.42      1.46 o 
   3   3   1     1426.14     1493.93     17.72 o 
   4   3   1        1.85        1.49      2.22 o 
   5   3   1       35.94       33.01      3.18 o 
   6   3   1      158.87      149.64      6.35 o 
  -6   4   1        7.30        4.78      3.23 o 
  -5   4   1        0.88        0.56      1.63 o 
  -4   4   1        6.43        3.86      1.30 o 
  -3   4   1       57.32       66.31      2.99 o 
  -2   4   1      778.66      764.18     11.56 o 
  -1   4   1       14.26        8.87      0.94 o 
   0   4   1       78.77       66.76      1.50 o 
   1   4   1      402.07      418.03      5.87 o 
   2   4   1       89.50       98.55      3.61 o 
   3   4   1        0.78        1.60      0.71 o 
   4   4   1        1.01        0.92      1.37 o 
   5   4   1       16.40       17.50      3.11 o 
   6   4   1       33.95       29.20      8.68 o 
  -6   5   1      178.81      199.25     10.68 o 
  -5   5   1       27.35       22.81      4.23 o 
  -4   5   1       29.16       30.69      3.06 o 
  -3   5   1      494.30      504.36     11.17 o 
  -2   5   1        4.14        3.23      0.90 o 
  -1   5   1      151.34      151.36      2.70 o 
   0   5   1      293.10      332.27      4.15 o 
   1   5   1      132.33      149.92      2.99 o 
   2   5   1      442.79      472.48      7.87 o 
   3   5   1       40.40       43.33      5.28 o 
   4   5   1      897.23      851.48     17.38 o 
   5   5   1      277.12      273.39      8.48 o 
   6   5   1      105.84      105.82      5.80 o 
  -6   6   1      165.36      186.53      7.86 o 
  -5   6   1        1.46       -1.49      1.49 o 
  -4   6   1      403.20      382.90      8.34 o 
  -3   6   1     1458.57     1420.76     21.19 o 
  -2   6   1      261.55      253.45      5.01 o 
  -1   6   1      239.24      253.98      4.78 o 
   0   6   1      717.74      715.11      8.78 o 
   1   6   1     1058.26     1038.50     12.09 o 
   2   6   1      618.54      551.29     29.91 o 
   3   6   1       12.04       14.61      2.12 o 
   4   6   1      183.38      192.66     12.13 o 
   5   6   1       15.88       17.34      2.91 o 
   6   6   1      115.93      117.83      6.17 o 
  -5   7   1      112.46      112.42      5.65 o 
  -4   7   1        1.41        0.10      1.50 o 
  -3   7   1       84.63       81.29      4.14 o 
  -2   7   1        6.46        8.19      1.27 o 
  -1   7   1      547.01      529.48     10.85 o 
   0   7   1      846.35      834.36     10.29 o 
   1   7   1      756.58      753.97     12.65 o 
   2   7   1      205.36      185.91      8.36 o 
   3   7   1        7.17        9.85      2.04 o 
   4   7   1       33.83       28.04      3.15 o 
   5   7   1        0.95       -0.22      2.12 o 
  -5   8   1      187.12      195.67      6.55 o 
  -4   8   1      289.41      280.48      7.43 o 
  -3   8   1      272.22      274.79      6.66 o 
  -2   8   1        9.13        9.63      1.49 o 
  -1   8   1      322.78      313.63      5.33 o 
   0   8   1        0.96        0.19      1.13 o 
   1   8   1       56.98       56.44      2.75 o 
   2   8   1       84.73       80.17      3.32 o 
   3   8   1        3.88        1.50      2.45 o 
   4   8   1      160.62      162.18      6.61 o 
   5   8   1      680.52      672.83     23.03 o 
  -4   9   1       48.37       41.40      4.14 o 
  -3   9   1        7.08       10.17      2.02 o 
  -2   9   1      279.05      257.54      7.11 o 
  -1   9   1      104.03      107.60      3.33 o 
   0   9   1      265.56      271.06      7.00 o 
   1   9   1     1322.67     1312.75     20.18 o 
   2   9   1      630.98      614.27     14.00 o 
   3   9   1      533.79      517.46     15.52 o 
   4   9   1      578.13      565.97     14.31 o 
  -3  10   1       35.01       32.60      2.94 o 
  -2  10   1       14.46       14.52      1.86 o 
  -1  10   1      231.01      230.13      8.84 o 
   0  10   1      880.41      903.37     25.20 o 
   1  10   1      563.92      561.59     14.02 o 
   2  10   1     1280.73     1260.88     72.15 o 
   3  10   1     1255.88     1189.42     54.90 o 
   4  10   1       28.31       27.59      4.84 o 
  -2  11   1      926.06      931.23     43.11 o 
  -1  11   1      231.37      224.75      8.96 o 
   0  11   1      214.13      223.54      8.18 o 
   1  11   1      266.25      272.89     13.13 o 
   2  11   1      510.39      502.20     13.17 o 
   3  11   1       23.18       27.81      6.84 o 
  -1  12   1        1.02        0.22      3.78 o 
   0  12   1      275.86      264.82     20.53 o 
   1  12   1      232.02      244.86     13.02 o 
   0 -11   2      226.16      248.88      9.48 o 
  -2 -10   2     1050.69     1085.12     32.48 o 
  -1 -10   2     1232.67     1281.43     26.00 o 
   0 -10   2      681.88      683.25     16.48 o 
   1 -10   2       94.11      103.13      5.96 o 
   2 -10   2       31.93       34.75      4.12 o 
  -3  -9   2      465.21      488.76     17.30 o 
  -2  -9   2      562.95      555.46     13.69 o 
  -1  -9   2      571.18      579.21     14.00 o 
   0  -9   2      235.84      236.90      8.14 o 
   1  -9   2       50.55       48.47     10.51 o 
   2  -9   2      152.16      156.91      6.80 o 
   3  -9   2      252.67      247.08      7.12 o 
  -4  -8   2      145.53      142.33      8.62 o 
  -3  -8   2       46.09       38.52      3.70 o 
  -2  -8   2       87.62       92.19      3.90 o 
  -1  -8   2       16.86       29.43      3.15 o 
   0  -8   2      185.10      182.39      7.23 o 
   1  -8   2      429.02      419.35      8.55 o 
   2  -8   2     1118.83     1131.66     18.13 o 
   3  -8   2      331.28      330.59      8.00 o 
   4  -8   2      579.31      607.24     13.34 o 
  -5  -7   2      135.55      128.72      9.23 o 
  -4  -7   2        1.25       -1.08      1.88 o 
  -3  -7   2      274.53      294.57      7.11 o 
  -2  -7   2      303.95      326.55     10.47 o 
  -1  -7   2      516.40      518.16     13.91 o 
   0  -7   2     1812.84     1711.03     30.56 o 
   1  -7   2      472.33      468.47      7.02 o 
   2  -7   2       57.75       69.11      2.87 o 
   3  -7   2      243.66      244.72      6.46 o 
   4  -7   2      334.08      349.63     14.55 o 
   5  -7   2       10.71        7.41      2.24 o 
  -5  -6   2      814.13      800.66     25.92 o 
  -4  -6   2      470.06      474.71     11.79 o 
  -3  -6   2      215.37      215.50      5.52 o 
  -2  -6   2       62.38       56.12      3.47 o 
  -1  -6   2      518.32      487.17     10.86 o 
   0  -6   2      704.00      697.72     11.03 o 
   1  -6   2      140.55      144.91      3.08 o 
   2  -6   2        8.34       10.41      1.38 o 
   3  -6   2        8.89       13.81      1.68 o 
   4  -6   2       86.83       73.06      3.78 o 
   5  -6   2       54.20       61.45      4.10 o 
  -6  -5   2      532.98      551.68     20.58 o 
  -5  -5   2     1007.68      987.89     29.48 o 
  -4  -5   2      440.38      409.58     10.29 o 
  -3  -5   2       23.77       34.80      4.08 o 
  -2  -5   2      104.41      128.38      3.75 o 
  -1  -5   2       90.59       92.18      3.66 o 
   0  -5   2        1.40        2.58      0.70 o 
   1  -5   2      890.26      857.14     10.67 o 
   2  -5   2       46.50       49.15      2.15 o 
   3  -5   2      257.70      259.09      5.38 o 
   4  -5   2      182.33      182.06      5.38 o 
   5  -5   2      341.16      344.55      9.83 o 
   6  -5   2       24.50       26.37      5.23 o 
  -6  -4   2       68.32       73.87      7.56 o 
  -5  -4   2       20.18       19.69      4.00 o 
  -4  -4   2       19.56       23.93      3.30 o 
  -3  -4   2      197.11      216.40      5.03 o 
  -2  -4   2      247.89      252.38      5.24 o 
  -1  -4   2      161.14      162.52      2.92 o 
   0  -4   2      188.43      157.88      3.39 o 
   1  -4   2      524.70      518.75      6.82 o 
   2  -4   2       10.35       12.63      1.21 o 
   3  -4   2      596.34      575.52      8.99 o 
   4  -4   2       43.53       43.72      2.83 o 
   5  -4   2       24.37       26.03      3.10 o 
   6  -4   2       39.15       47.06      6.23 o 
  -6  -3   2        4.49        5.45      3.45 o 
  -5  -3   2      124.55      113.81      7.45 o 
  -4  -3   2      314.07      303.34      7.14 o 
  -3  -3   2      224.39      234.96      5.07 o 
  -2  -3   2      412.18      398.84      6.93 o 
  -1  -3   2       25.32       46.57      1.85 o 
   0  -3   2      102.81       87.32      2.19 o 
   1  -3   2      450.33      470.07      5.68 o 
   2  -3   2        7.68        6.55      0.84 o 
   3  -3   2      367.59      371.51      7.07 o 
   4  -3   2      194.50      185.94      5.90 o 
   5  -3   2       15.02       17.47      2.56 o 
   6  -3   2       77.96       82.21      6.90 o 
  -6  -2   2        0.89       -1.33      2.67 o 
  -5  -2   2      319.92      326.42      8.68 o 
  -4  -2   2     1950.65     1951.02     27.44 o 
  -3  -2   2      103.10       87.15      2.18 o 
  -2  -2   2      619.08      715.00      8.94 o 
  -1  -2   2      894.88     1012.89     11.94 o 
   0  -2   2      990.29     1129.40     14.29 o 
   1  -2   2      417.57      438.01      5.16 o 
   2  -2   2       71.46       75.63      1.92 o 
   3  -2   2       33.82       33.85      2.00 o 
   4  -2   2      803.92      796.03     15.41 o 
   5  -2   2       83.86       85.44      6.12 o 
   6  -2   2       55.38       52.73      5.78 o 
  -6  -1   2      122.74      131.39      8.23 o 
  -5  -1   2       42.95       45.59      3.85 o 
  -4  -1   2      303.30      322.86      4.77 o 
  -3  -1   2      224.31      237.37      3.50 o 
  -2  -1   2      241.31      237.33      3.60 o 
  -1  -1   2       86.91       87.74      1.64 o 
   0  -1   2     1390.16     1544.57     20.08 o 
   1  -1   2        4.49       13.41      0.55 o 
   2  -1   2     1841.13     1790.60     23.92 o 
   3  -1   2      279.48      250.05      5.93 o 
   4  -1   2      856.11      815.12     22.14 o 
   5  -1   2       32.58       44.17      4.89 o 
   6  -1   2       29.04       29.83      3.42 o 
  -6   0   2        0.60        1.22      2.67 o 
  -5   0   2      196.99      204.40      5.29 o 
  -4   0   2      435.06      443.28      6.78 o 
  -3   0   2       44.25       43.34      1.39 o 
  -2   0   2     1143.66     1225.42     12.81 o 
  -1   0   2      457.49      423.42      6.18 o 
   0   0   2     1979.23     2078.87     34.09 o 
   1   0   2     1722.91     1722.76     22.76 o 
   2   0   2      279.89      266.89      5.41 o 
   3   0   2      164.96      178.67      6.79 o 
   4   0   2       17.27       23.70      3.11 o 
   5   0   2       90.08       74.88      3.98 o 
   6   0   2       11.98       13.97      2.63 o 
  -5   1   2       80.40       79.53      2.81 o 
  -4   1   2       85.95       89.53      2.56 o 
  -3   1   2      611.53      613.68      9.60 o 
  -2   1   2       15.94       26.64      1.62 o 
  -1   1   2      358.79      318.00      4.83 o 
   0   1   2      805.40      818.31     11.62 o 
   1   1   2      302.72      341.27      5.65 o 
   2   1   2       89.78       90.49      2.79 o 
   3   1   2      119.53      134.10      4.00 o 
   4   1   2        8.08        9.76      2.11 o 
   5   1   2      312.89      328.16      8.56 o 
   6   1   2      520.90      525.87     13.25 o 
  -6   2   2      113.61      121.83      5.56 o 
  -5   2   2       22.84       35.65      4.18 o 
  -4   2   2        5.20        5.36      1.16 o 
  -3   2   2      153.54      147.74      3.55 o 
  -2   2   2       43.17       48.21      1.64 o 
  -1   2   2      757.88      765.35      9.22 o 
   0   2   2       50.64       53.98      1.11 o 
   1   2   2       85.80       75.65      1.54 o 
   2   2   2       52.40       38.31      1.79 o 
   3   2   2      665.09      658.97     12.28 o 
   4   2   2      784.97      747.27     14.36 o 
   5   2   2     2248.96     2228.58     39.41 o 
   6   2   2      331.39      332.79     16.63 o 
  -6   3   2        0.69        4.13      1.92 o 
  -5   3   2       18.20       15.45      2.40 o 
  -4   3   2        1.51        2.72      1.05 o 
  -3   3   2      295.88      343.17      9.67 o 
  -2   3   2        7.18        2.59      0.70 o 
  -1   3   2       58.78       46.41      1.16 o 
   0   3   2     3282.26     3360.25     31.13 o 
   1   3   2      991.87     1003.48     11.71 o 
   2   3   2     1735.02     1699.71     20.93 o 
   3   3   2     1564.02     1563.14     21.70 o 
   4   3   2       89.83       79.45      2.90 o 
   5   3   2      180.90      171.66      6.37 o 
   6   3   2       19.83       21.71      3.21 o 
  -6   4   2        1.25        0.41      1.90 o 
  -5   4   2      175.80      153.45      6.11 o 
  -4   4   2      513.08      482.60      9.21 o 
  -3   4   2      855.13      810.65     13.88 o 
  -2   4   2     2525.93     2483.88     29.23 o 
  -1   4   2      533.93      646.02      7.86 o 
   0   4   2       69.33       47.65      2.55 o 
   1   4   2     1190.12     1187.31     13.93 o 
   2   4   2     1626.67     1694.21     22.83 o 
   3   4   2      677.36      650.22     10.16 o 
   4   4   2      179.56      174.29      6.17 o 
   5   4   2      134.18      131.03      5.58 o 
   6   4   2      280.79      268.10      8.92 o 
  -5   5   2      421.63      393.82     10.83 o 
  -4   5   2      910.43      939.73     15.45 o 
  -3   5   2      429.27      442.87      8.40 o 
  -2   5   2      155.02      135.27      3.69 o 
  -1   5   2       17.04       24.83      1.24 o 
   0   5   2      390.04      405.24      5.36 o 
   1   5   2      206.21      196.66      3.81 o 
   2   5   2      516.10      494.31      7.21 o 
   3   5   2     2048.97     1937.00     33.67 o 
   4   5   2     1645.27     1632.24     29.73 o 
   5   5   2      496.31      480.32     12.11 o 
   6   5   2      962.60      984.39     21.27 o 
  -6   6   2      188.54      202.36     11.12 o 
  -5   6   2      237.09      271.21      8.73 o 
  -4   6   2       21.71       22.68      2.75 o 
  -3   6   2        7.86       10.25      1.93 o 
  -2   6   2      172.96      167.36      4.41 o 
  -1   6   2      942.24      917.38     11.16 o 
   0   6   2       90.77       81.04      2.01 o 
   1   6   2     2844.86     2743.58     41.29 o 
   2   6   2     4167.16     4131.99     56.87 o 
   3   6   2     1853.24     1806.89     41.00 o 
   4   6   2      416.20      414.01     15.80 o 
   5   6   2      127.64      136.73      6.09 o 
   6   6   2      392.95      412.91     11.99 o 
  -5   7   2        0.91        0.00      2.06 o 
  -4   7   2      309.37      311.40      9.12 o 
  -3   7   2     1660.31     1668.07     24.59 o 
  -2   7   2     1428.39     1402.40     16.69 o 
  -1   7   2      994.14      965.76     11.91 o 
   0   7   2      302.37      279.54      6.72 o 
   1   7   2     2539.05     2601.25     32.48 o 
   2   7   2      519.70      519.01     11.44 o 
   3   7   2      367.53      368.25      9.44 o 
   4   7   2      578.85      578.20     13.61 o 
   5   7   2      148.30      147.39      7.51 o 
  -5   8   2      290.68      309.39      7.96 o 
  -4   8   2      892.76      882.61     15.60 o 
  -3   8   2      918.69      931.92     12.54 o 
  -2   8   2      827.51      799.26     10.77 o 
  -1   8   2     1761.45     1730.35     19.96 o 
   0   8   2      208.89      198.34      5.12 o 
   1   8   2       50.35       51.24      2.29 o 
   2   8   2       12.75       10.61      2.08 o 
   3   8   2      942.66      917.41     20.86 o 
   4   8   2     1394.84     1346.93     26.39 o 
   5   8   2      928.78      971.76     21.24 o 
  -4   9   2      129.94      137.09      5.46 o 
  -3   9   2       72.52       73.33      3.34 o 
  -2   9   2      241.58      236.33      5.29 o 
  -1   9   2      320.04      316.09      6.33 o 
   0   9   2       10.43        9.85      1.78 o 
   1   9   2      112.28      108.68      3.84 o 
   2   9   2     1453.61     1458.66     28.92 o 
   3   9   2     1548.93     1498.98     34.99 o 
   4   9   2      961.63      985.15     21.08 o 
  -4  10   2       89.01       91.32      4.12 o 
  -3  10   2      169.08      167.23      4.94 o 
  -2  10   2      317.17      322.30      6.62 o 
  -1  10   2      274.49      287.88     11.12 o 
   0  10   2      637.76      686.47     15.48 o 
   1  10   2      585.72      589.63     19.30 o 
   2  10   2      953.07      961.77     19.96 o 
   3  10   2      275.99      277.68      9.02 o 
   4  10   2      161.23      164.60      7.19 o 
  -3  11   2      216.65      219.83      5.91 o 
  -2  11   2      444.50      433.05     15.57 o 
  -1  11   2      479.89      495.72     13.09 o 
   0  11   2      703.79      708.48     16.43 o 
   1  11   2        3.59        5.56      3.45 o 
   2  11   2       10.77       18.91      4.89 o 
   3  11   2       46.29       50.70      4.68 o 
  -1  12   2       12.53       11.52      3.11 o 
   0  12   2      116.59      124.77      6.51 o 
   1  12   2        0.74        2.56      3.78 o 
  -1 -10   3      130.88      147.46      7.03 o 
   0 -10   3       13.78       15.15      3.34 o 
   1 -10   3       67.75       55.37      4.84 o 
   2 -10   3       90.16       86.86      9.73 o 
  -3  -9   3      203.00      218.16     11.46 o 
  -2  -9   3        3.14        4.59      2.34 o 
  -1  -9   3       48.97       47.74      6.01 o 
   0  -9   3        1.32        0.71      2.32 o 
   1  -9   3        4.20        1.30      2.27 o 
   2  -9   3       22.68       22.30      3.54 o 
   3  -9   3      179.22      180.50      6.14 o 
  -4  -8   3        8.76        6.23      3.78 o 
  -3  -8   3       59.80       58.22      6.09 o 
  -2  -8   3      146.33      143.65      6.62 o 
  -1  -8   3      186.14      190.06      6.96 o 
   0  -8   3      128.64      126.69      6.84 o 
   1  -8   3       14.08        9.87      2.78 o 
   2  -8   3      354.05      346.52      8.68 o 
   3  -8   3      177.89      165.65      6.97 o 
   4  -8   3       46.59       40.52      3.44 o 
  -4  -7   3        1.74       -0.33      3.00 o 
  -3  -7   3      244.79      233.51      6.29 o 
  -2  -7   3        4.96        3.09      1.45 o 
  -1  -7   3       19.11       22.81      2.71 o 
   0  -7   3        2.43        3.22      1.69 o 
   1  -7   3        1.26        0.82      0.84 o 
   2  -7   3       48.86       43.45      2.88 o 
   3  -7   3       18.28       16.48      2.23 o 
   4  -7   3       32.83       30.95      5.90 o 
  -5  -6   3      178.80      182.00     10.90 o 
  -4  -6   3       40.53       38.38      5.34 o 
  -3  -6   3       82.05       71.61      3.37 o 
  -2  -6   3      165.64      168.67      4.82 o 
  -1  -6   3        1.49        0.27      1.30 o 
   0  -6   3      231.45      240.95      6.95 o 
   1  -6   3      220.07      216.44      4.08 o 
   2  -6   3       55.90       53.16      4.13 o 
   3  -6   3        6.10        4.53      1.40 o 
   4  -6   3      105.03      107.31      4.46 o 
   5  -6   3        4.80        6.48      2.12 o 
  -5  -5   3        6.01        4.67      3.45 o 
  -4  -5   3        1.75        0.87      1.72 o 
  -3  -5   3       46.40       37.05      3.91 o 
  -2  -5   3       41.94       45.09      3.57 o 
  -1  -5   3     1226.92     1219.20     27.87 o 
   0  -5   3      477.29      472.97      8.45 o 
   1  -5   3       56.64       56.89      1.92 o 
   2  -5   3       44.40       36.97      2.07 o 
   3  -5   3      840.04      816.70     12.39 o 
   4  -5   3      201.12      184.70      5.54 o 
   5  -5   3       89.73       82.94      4.88 o 
  -6  -4   3       30.81       27.48      5.23 o 
  -5  -4   3      308.73      309.27     13.13 o 
  -4  -4   3       53.04       53.47      6.01 o 
  -3  -4   3      203.76      188.17      4.77 o 
  -2  -4   3      341.84      348.85      6.74 o 
  -1  -4   3      284.21      295.22      5.22 o 
   0  -4   3      434.97      419.89      7.05 o 
   1  -4   3       50.02       63.17      1.83 o 
   2  -4   3        7.88        3.67      0.91 o 
   3  -4   3      509.85      464.33      9.80 o 
   4  -4   3       82.36       71.44      3.38 o 
   5  -4   3        5.74        3.48      1.93 o 
   6  -4   3       11.77        5.34      3.23 o 
  -6  -3   3        5.55        6.90      3.67 o 
  -5  -3   3        3.69        3.78      2.78 o 
  -4  -3   3        0.95        0.29      1.41 o 
  -3  -3   3        8.83       11.32      1.39 o 
  -2  -3   3     2128.81     2151.41     29.39 o 
  -1  -3   3     1035.96     1057.78     12.89 o 
   0  -3   3      264.03      270.30      4.88 o 
   1  -3   3        1.18        1.96      0.53 o 
   2  -3   3      190.97      211.92      4.17 o 
   3  -3   3      208.17      215.72      4.45 o 
   4  -3   3       81.74       76.85      3.89 o 
   5  -3   3      248.86      229.84     10.68 o 
   6  -3   3      418.61      383.59     15.46 o 
  -6  -2   3      165.68      147.07      8.79 o 
  -5  -2   3      540.56      524.26     18.36 o 
  -4  -2   3      724.27      693.78     14.91 o 
  -3  -2   3      460.61      466.59      8.09 o 
  -2  -2   3       84.42       79.10      1.90 o 
  -1  -2   3      158.96      153.34      2.67 o 
   0  -2   3       70.00       86.17      2.18 o 
   1  -2   3      298.57      371.79      5.02 o 
   2  -2   3      146.62      173.94      3.48 o 
   3  -2   3      655.72      610.45     10.07 o 
   4  -2   3     3094.51     2975.24     74.31 o 
   5  -2   3      727.78      693.64     21.25 o 
   6  -2   3      382.74      369.24     14.80 o 
  -6  -1   3      518.26      547.46     18.69 o 
  -5  -1   3      289.59      300.21      8.55 o 
  -4  -1   3        8.72       11.02      1.81 o 
  -3  -1   3       24.92       28.79      1.41 o 
  -2  -1   3       55.13       51.16      1.48 o 
  -1  -1   3     2790.53     2852.32     31.89 o 
   0  -1   3       47.38       59.81      1.65 o 
   1  -1   3      701.22      613.77      7.38 o 
   2  -1   3      904.44      830.96     11.06 o 
   3  -1   3     1554.29     1497.67     25.25 o 
   4  -1   3     1990.49     1964.74     32.95 o 
   5  -1   3      395.57      366.68     13.35 o 
   6  -1   3      205.50      192.02      9.90 o 
  -5   0   3       53.39       54.98      3.93 o 
  -4   0   3      195.89      187.23      3.41 o 
  -3   0   3      590.05      569.58      7.81 o 
  -2   0   3        8.83       20.66      0.98 o 
  -1   0   3     2609.63     2424.80     31.40 o 
   0   0   3     3955.18     4140.56     54.21 o 
   1   0   3     7870.10     7898.09     88.21 o 
   2   0   3      681.59      677.48      9.41 o 
   3   0   3       26.30       24.33      3.45 o 
   4   0   3       16.96       14.24      2.67 o 
   5   0   3       86.02       87.19     11.57 o 
   6   0   3      382.08      392.92     13.68 o 
  -6   1   3      309.29      303.15     13.68 o 
  -5   1   3     1419.20     1390.63     17.89 o 
  -4   1   3     2924.75     2885.64     29.92 o 
  -3   1   3     1126.23     1073.51     11.89 o 
  -2   1   3       81.46       50.64      1.54 o 
  -1   1   3     3580.33     3331.70     52.03 o 
   0   1   3     1265.73     1246.61     20.16 o 
   1   1   3      387.52      406.53      5.75 o 
   2   1   3      758.74      737.50     10.34 o 
   3   1   3      139.09      137.30      3.09 o 
   4   1   3      187.38      176.31      5.49 o 
   5   1   3     1808.06     1789.10     31.67 o 
   6   1   3     1194.46     1194.70     34.15 o 
  -6   2   3     1273.17     1307.51     37.16 o 
  -5   2   3      892.26      853.88     14.17 o 
  -4   2   3      382.98      386.50      6.38 o 
  -3   2   3      581.86      564.30      7.90 o 
  -2   2   3     1552.82     1566.04     18.31 o 
  -1   2   3      401.16      401.92     10.90 o 
   0   2   3     1327.54     1266.20     13.55 o 
   1   2   3      639.89      606.64     20.57 o 
   2   2   3      898.75      796.58     14.14 o 
   3   2   3      438.30      419.99     11.18 o 
   4   2   3     2607.14     2549.47     42.28 o 
   5   2   3     2921.00     2879.91     48.25 o 
   6   2   3      307.48      294.58      9.85 o 
  -6   3   3      143.07      146.29      5.85 o 
  -5   3   3      261.52      266.94      6.59 o 
  -4   3   3      738.67      693.04     11.75 o 
  -3   3   3     1113.30     1075.20     13.61 o 
  -2   3   3      543.50      507.06      6.11 o 
  -1   3   3      104.83       80.05      1.76 o 
   0   3   3     9597.07     9447.77     99.66 o 
   1   3   3     1072.73      981.53     46.13 o 
   2   3   3     2343.63     2294.42     32.91 o 
   3   3   3     1596.76     1562.13     26.35 o 
   4   3   3      425.15      406.48      7.65 o 
   5   3   3       49.66       52.17      5.28 o 
   6   3   3      123.52      120.44      6.04 o 
  -6   4   3       26.87       22.42      2.87 o 
  -5   4   3     1258.88     1214.07     19.30 o 
  -4   4   3     1969.49     1951.39     27.80 o 
  -3   4   3     2777.62     2801.84     32.66 o 
  -2   4   3     2637.55     2642.26     24.95 o 
  -1   4   3      780.49      750.43      8.71 o 
   0   4   3      666.10      559.13      6.22 o 
   1   4   3        1.71        8.41      0.76 o 
   2   4   3     1479.02     1461.71     29.21 o 
   3   4   3      587.37      565.31      9.24 o 
   4   4   3      123.04      124.70      4.95 o 
   5   4   3      382.49      385.95     10.34 o 
   6   4   3      380.34      372.50     10.88 o 
  -6   5   3      413.80      448.66     10.22 o 
  -5   5   3     1187.43     1221.43     19.71 o 
  -4   5   3      791.82      820.38     12.03 o 
  -3   5   3     1492.29     1521.79     19.16 o 
  -2   5   3     1068.43     1073.73     12.41 o 
  -1   5   3       35.58       27.12      1.31 o 
   0   5   3       36.29       57.50      1.79 o 
   1   5   3      367.60      343.99      4.68 o 
   2   5   3      131.66      133.43      3.22 o 
   3   5   3      927.87      918.19     17.74 o 
   4   5   3     1113.90     1053.53     36.66 o 
   5   5   3      568.82      569.29     13.68 o 
   6   5   3      313.57      334.15     10.34 o 
  -6   6   3      248.66      257.86      9.19 o 
  -5   6   3      448.57      459.40     10.07 o 
  -4   6   3      204.11      204.56      5.00 o 
  -3   6   3       63.37       66.64      2.72 o 
  -2   6   3        4.27        4.41      0.86 o 
  -1   6   3       45.23       45.37      1.86 o 
   0   6   3      891.35      915.24     11.37 o 
   1   6   3     3814.47     3856.73     40.83 o 
   2   6   3      736.76      720.94     13.12 o 
   3   6   3      549.30      537.39     11.96 o 
   4   6   3        1.25        2.26      1.77 o 
   5   6   3        9.86       14.45      5.51 o 
   6   6   3      214.07      211.57      8.21 o 
  -5   7   3       21.67       23.93      3.45 o 
  -4   7   3      417.65      418.33      9.03 o 
  -3   7   3      330.95      330.48      7.28 o 
  -2   7   3      650.09      641.11      9.95 o 
  -1   7   3     1370.55     1353.20     15.87 o 
   0   7   3      873.72      878.82     16.66 o 
   1   7   3      389.96      395.43      9.01 o 
   2   7   3      205.03      201.14      6.03 o 
   3   7   3       12.38       11.98      3.89 o 
   4   7   3        1.75       -0.34      1.73 o 
   5   7   3       97.82       83.64      5.07 o 
  -5   8   3      109.93      117.26      6.21 o 
  -4   8   3      498.99      518.18     10.70 o 
  -3   8   3      149.17      145.22      4.73 o 
  -2   8   3      993.47      966.05     12.48 o 
  -1   8   3      572.51      547.11      9.38 o 
   0   8   3      232.04      231.19      4.80 o 
   1   8   3      548.25      556.17      8.79 o 
   2   8   3      198.55      185.27      9.12 o 
   3   8   3       13.37       12.88      2.38 o 
   4   8   3      168.19      162.60      8.90 o 
   5   8   3      211.14      209.00      8.10 o 
  -4   9   3       95.33      104.87      5.75 o 
  -3   9   3       20.94       17.64      1.98 o 
  -2   9   3        8.71       16.34      3.74 o 
  -1   9   3      570.55      547.32     15.67 o 
   0   9   3      101.30       95.04      3.82 o 
   1   9   3      250.24      260.87      7.52 o 
   2   9   3      524.27      533.88     12.40 o 
   3   9   3       21.39       20.06      4.00 o 
   4   9   3       64.22       68.08      4.92 o 
   5   9   3        4.94        3.79      2.63 o 
  -4  10   3       46.86       51.20      3.44 o 
  -3  10   3       39.45       37.13      2.66 o 
  -2  10   3       72.13       71.64      6.74 o 
  -1  10   3        6.70        8.82      1.81 o 
   0  10   3      223.85      235.06      7.70 o 
   1  10   3       22.81       25.70      4.56 o 
   2  10   3      106.12      105.10      5.14 o 
   3  10   3        1.80       -0.40      2.03 o 
   4  10   3        3.11        3.91      2.50 o 
  -3  11   3      105.05      109.61      5.61 o 
  -2  11   3       61.26       63.00      3.36 o 
  -1  11   3       89.12       87.56     11.07 o 
   0  11   3       58.21       59.09      7.84 o 
   1  11   3      115.77      120.37      8.68 o 
   2  11   3        2.88        1.56      3.23 o 
   3  11   3      203.31      209.20     13.29 o 
  -1  12   3      169.15      173.89      7.50 o 
   0  12   3       47.13       42.35      4.73 o 
   1  12   3        1.91        1.67      3.45 o 
   2  12   3        2.93        2.78      3.67 o 
  -2  -9   4       20.80       23.95      4.06 o 
  -1  -9   4       65.14       71.33      5.27 o 
   0  -9   4        2.60        3.50      2.53 o 
   1  -9   4       68.23       61.52      5.40 o 
   2  -9   4      103.54       93.35      5.82 o 
  -3  -8   4        1.74       -0.44      3.34 o 
  -2  -8   4        5.58        5.41      2.39 o 
  -1  -8   4      101.04      118.00      5.66 o 
   0  -8   4       20.37       17.55      2.87 o 
   1  -8   4       35.36       40.27      6.34 o 
   2  -8   4      194.20      181.54      7.39 o 
   3  -8   4      162.43      166.89      5.81 o 
  -4  -7   4       10.28        4.78      3.78 o 
  -3  -7   4      267.00      255.21      8.61 o 
  -2  -7   4      297.35      302.97      9.62 o 
  -1  -7   4      622.01      632.62     19.80 o 
   0  -7   4      498.97      502.50     12.19 o 
   1  -7   4      189.39      187.14      6.84 o 
   2  -7   4        2.48        2.28      1.53 o 
   3  -7   4       16.91       15.02      2.99 o 
   4  -7   4       86.12       90.80      4.76 o 
  -4  -6   4      578.69      597.04     16.46 o 
  -3  -6   4      371.99      381.90     10.46 o 
  -2  -6   4      291.23      307.39      8.49 o 
  -1  -6   4      369.35      386.18      9.66 o 
   0  -6   4      492.78      472.04     11.12 o 
   1  -6   4       32.19       31.08      1.91 o 
   2  -6   4       50.67       49.74      3.01 o 
   3  -6   4       30.41       24.78      2.47 o 
   4  -6   4        1.98        0.63      1.96 o 
   5  -6   4      319.89      337.90     10.42 o 
  -5  -5   4      579.12      584.06     20.69 o 
  -4  -5   4      531.92      509.80     12.78 o 
  -3  -5   4      253.26      254.23      9.73 o 
  -2  -5   4      111.05      117.92      7.94 o 
  -1  -5   4       95.74       93.69      4.07 o 
   0  -5   4      513.36      508.71      8.73 o 
   1  -5   4      721.33      690.60      9.91 o 
   2  -5   4     1057.88     1017.61     14.64 o 
   3  -5   4      491.39      458.30     11.99 o 
   4  -5   4      317.73      307.30      7.54 o 
   5  -5   4      668.96      700.16     19.30 o 
  -5  -4   4      150.85      155.75      9.23 o 
  -4  -4   4      204.76      209.22      7.19 o 
  -3  -4   4      115.69      132.63      5.35 o 
  -2  -4   4      350.06      379.52      7.35 o 
  -1  -4   4      919.15      921.91     19.25 o 
   0  -4   4     4294.08     4273.61     55.50 o 
   1  -4   4     1621.57     1602.72     19.92 o 
   2  -4   4      986.38      977.28     21.35 o 
   3  -4   4      220.24      225.45      5.04 o 
   4  -4   4       51.62       56.33      4.50 o 
   5  -4   4      172.62      177.44      9.79 o 
  -6  -3   4       42.94       46.50      6.23 o 
  -5  -3   4      906.09      913.63     34.71 o 
  -4  -3   4      658.95      681.55     14.94 o 
  -3  -3   4     1132.75     1144.12     21.59 o 
  -2  -3   4     2545.57     2537.72     34.53 o 
  -1  -3   4     2013.56     1965.86     26.28 o 
   0  -3   4     2066.08     2035.56     27.32 o 
   1  -3   4     2150.62     2126.17     25.50 o 
   2  -3   4      280.95      283.42      5.26 o 
   3  -3   4       45.20       48.49      2.21 o 
   4  -3   4       14.15       19.19      2.43 o 
   5  -3   4      279.76      289.92     12.46 o 
   6  -3   4      794.49      849.94     26.81 o 
  -6  -2   4      268.35      247.53     11.68 o 
  -5  -2   4      869.99      901.03     18.95 o 
  -4  -2   4     2236.74     2250.15     39.14 o 
  -3  -2   4     3948.67     3924.12     64.15 o 
  -2  -2   4     1421.73     1409.62     16.89 o 
  -1  -2   4       55.81       51.64      2.31 o 
   0  -2   4        8.20       17.85      1.23 o 
   1  -2   4      315.49      285.87      4.62 o 
   2  -2   4      148.50      145.15      3.30 o 
   3  -2   4     2553.13     2562.79     32.02 o 
   4  -2   4     1592.57     1593.26     57.74 o 
   5  -2   4      154.14      163.87      8.79 o 
   6  -2   4      363.29      384.14     15.46 o 
  -5  -1   4      194.72      193.45      6.80 o 
  -4  -1   4     1128.11     1111.18     29.37 o 
  -3  -1   4     1165.09     1137.73     16.55 o 
  -2  -1   4     1103.60     1135.18     13.78 o 
  -1  -1   4      996.58      973.23     13.48 o 
   0  -1   4      318.62      415.61      5.78 o 
   1  -1   4     1819.31     1755.69     20.89 o 
   2  -1   4     4454.91     4548.89     54.18 o 
   3  -1   4     3524.96     3526.02     49.96 o 
   4  -1   4       68.65       67.19      5.23 o 
   5  -1   4       12.92       11.35      3.11 o 
   6  -1   4      167.38      180.02      7.23 o 
  -6   0   4      158.46      168.99     10.68 o 
  -5   0   4      117.46      111.23      5.07 o 
  -4   0   4     1256.37     1273.65     18.83 o 
  -3   0   4     1569.15     1514.65     21.26 o 
  -2   0   4     1755.82     1737.58     20.19 o 
  -1   0   4     1250.61     1193.23     20.08 o 
   0   0   4      833.77      789.35     13.15 o 
   1   0   4     9400.72     9685.42    152.00 o 
   2   0   4     1070.56     1097.52     18.59 o 
   3   0   4       21.47       22.96      1.39 o 
   4   0   4       16.91       18.36      3.11 o 
   5   0   4        3.17        4.18      1.92 o 
   6   0   4        4.09        0.58      2.22 o 
  -6   1   4      454.79      474.59     18.58 o 
  -5   1   4      331.88      335.19     14.13 o 
  -4   1   4     1752.43     1719.61     24.43 o 
  -3   1   4     2148.09     2159.23     29.30 o 
  -2   1   4     3063.76     3108.44     40.58 o 
  -1   1   4     1707.39     1766.18     28.82 o 
   0   1   4       63.50       62.05      1.45 o 
   1   1   4      765.37      892.67     11.65 o 
   2   1   4       28.70       49.75      2.84 o 
   3   1   4      512.22      505.02      8.91 o 
   4   1   4      675.78      662.68     13.71 o 
   5   1   4       12.89       16.62      2.45 o 
   6   1   4       26.36       33.60      3.55 o 
  -6   2   4      668.18      689.30     23.70 o 
  -5   2   4       24.37       26.29      2.37 o 
  -4   2   4       53.81       60.03      5.49 o 
  -3   2   4      664.43      711.37     11.15 o 
  -2   2   4     1588.69     1627.54     22.14 o 
  -1   2   4      971.65     1103.42     15.78 o 
   0   2   4      126.42      118.41      1.95 o 
   1   2   4     1011.16     1235.29     26.07 o 
   2   2   4      775.32      701.76     12.89 o 
   3   2   4      154.46      143.69      4.48 o 
   4   2   4      680.63      669.80     13.67 o 
   5   2   4      356.00      345.01      9.13 o 
   6   2   4       48.19       48.17      6.01 o 
  -6   3   4       24.03       24.50      2.61 o 
  -5   3   4       29.04       30.30      3.32 o 
  -4   3   4       14.19       12.18      1.98 o 
  -3   3   4       67.15       77.34      4.17 o 
  -2   3   4      556.49      573.73      9.81 o 
  -1   3   4     4397.49     4702.55     53.48 o 
   0   3   4     2229.59     2276.98     24.10 o 
   1   3   4      123.10      165.23      3.60 o 
   2   3   4      112.36       87.55      3.02 o 
   3   3   4        6.30        8.47      1.44 o 
   4   3   4       87.25       82.43      3.75 o 
   5   3   4       15.78       10.12      3.23 o 
   6   3   4      169.88      164.52      9.46 o 
  -6   4   4        7.92        7.83      1.99 o 
  -5   4   4      169.38      164.41      5.24 o 
  -4   4   4        3.14        2.27      1.27 o 
  -3   4   4     1841.46     1906.96     30.73 o 
  -2   4   4     3199.91     3279.24     38.19 o 
  -1   4   4      651.70      650.17      8.72 o 
   0   4   4      550.76      717.36      8.90 o 
   1   4   4     1077.16     1205.43     15.22 o 
   2   4   4       93.56      103.13      3.37 o 
   3   4   4        1.71        4.04      1.22 o 
   4   4   4        0.78        1.29      1.12 o 
   5   4   4        4.09        3.54      2.08 o 
   6   4   4        5.03        6.63      2.63 o 
  -6   5   4      152.04      155.30      5.67 o 
  -5   5   4      221.29      245.47      6.71 o 
  -4   5   4      154.49      157.48      7.20 o 
  -3   5   4      438.95      442.22      9.05 o 
  -2   5   4      211.32      221.78      5.11 o 
  -1   5   4      217.94      252.15      4.09 o 
   0   5   4      288.76      301.30      3.94 o 
   1   5   4        0.92        1.60      0.58 o 
   2   5   4      526.90      546.70      8.86 o 
   3   5   4        5.36        3.88      1.06 o 
   4   5   4       14.68       12.96      2.24 o 
   5   5   4      250.45      241.22      7.94 o 
   6   5   4      122.86      117.07      6.09 o 
  -5   6   4      306.07      309.25      8.29 o 
  -4   6   4        8.86       11.84      2.06 o 
  -3   6   4     1581.66     1598.44     22.34 o 
  -2   6   4      446.35      438.62      7.08 o 
  -1   6   4      474.71      496.41      7.83 o 
   0   6   4     1400.09     1518.91     22.03 o 
   1   6   4      554.80      557.36      8.15 o 
   2   6   4        2.47        3.29      0.96 o 
   3   6   4        4.81        6.46      1.69 o 
   4   6   4      238.60      232.13     10.18 o 
   5   6   4        4.14        2.36      2.08 o 
   6   6   4        9.34        8.57      2.79 o 
  -5   7   4       33.54       37.15      3.41 o 
  -4   7   4       37.56       34.38      3.44 o 
  -3   7   4        0.94        0.67      1.05 o 
  -2   7   4     1233.09     1232.00     16.50 o 
  -1   7   4      168.50      171.09      4.65 o 
   0   7   4      181.84      171.76      6.17 o 
   1   7   4       65.77       67.83      2.52 o 
   2   7   4      374.18      362.94      8.84 o 
   3   7   4      211.22      208.88      6.64 o 
   4   7   4       83.99       81.38      4.60 o 
   5   7   4        7.47        5.28      2.48 o 
  -5   8   4        3.83        1.24      2.27 o 
  -4   8   4      349.18      318.68     14.68 o 
  -3   8   4       88.45       84.54      3.68 o 
  -2   8   4      141.95      141.28      3.90 o 
  -1   8   4        0.90        1.26      0.99 o 
   0   8   4       11.27       11.52      1.33 o 
   1   8   4      239.05      241.63      6.42 o 
   2   8   4      321.15      341.96      8.90 o 
   3   8   4       20.66       18.51      2.63 o 
   4   8   4       39.50       37.52      3.77 o 
   5   8   4       63.42       56.81      4.75 o 
  -4   9   4       63.76       75.05     14.35 o 
  -3   9   4       32.20       32.94      2.49 o 
  -2   9   4       67.91       66.07      2.97 o 
  -1   9   4       73.89       66.17      3.19 o 
   0   9   4       20.93       19.07      1.73 o 
   1   9   4      219.89      212.49     10.01 o 
   2   9   4      531.49      531.83     12.46 o 
   3   9   4       70.66       76.86      4.59 o 
   4   9   4      140.31      145.59      6.44 o 
   5   9   4       20.61       25.86      6.01 o 
  -4  10   4       43.34       46.06      3.75 o 
  -3  10   4      153.26      148.32      4.74 o 
  -2  10   4        7.09       11.16      2.04 o 
  -1  10   4      146.61      158.04      4.95 o 
   0  10   4      153.23      157.84      6.13 o 
   1  10   4      384.92      389.71     15.13 o 
   2  10   4      204.71      202.03     10.68 o 
   3  10   4       42.14       41.55      6.73 o 
   4  10   4       48.52       49.73      4.61 o 
  -3  11   4      225.92      216.64     11.18 o 
  -2  11   4      155.64      156.53      5.52 o 
  -1  11   4      558.60      569.03     23.64 o 
   0  11   4       43.94       40.24      3.73 o 
   1  11   4       40.62       44.17      6.12 o 
   2  11   4        2.81       -0.11      3.23 o 
   3  11   4       11.65       14.02      4.56 o 
  -2  12   4        1.66        2.34      3.45 o 
  -1  12   4       15.20       17.76      3.38 o 
   0  12   4       56.93       51.29      6.56 o 
   1  12   4      213.42      216.94     11.79 o 
   2  12   4       87.01       86.33      7.90 o 
  -1  -9   5      491.00      480.82     19.36 o 
   0  -9   5      194.27      192.61      8.10 o 
   1  -9   5      162.37      159.53     10.46 o 
  -2  -8   5      250.92      254.43     13.02 o 
  -1  -8   5      569.70      584.84     27.98 o 
   0  -8   5      109.39      109.73      7.23 o 
   1  -8   5      451.34      432.65     16.91 o 
   2  -8   5      627.17      615.93     15.49 o 
   3  -8   5      711.81      774.19     14.76 o 
  -3  -7   5      610.95      586.51     21.03 o 
  -2  -7   5      978.81     1006.36     30.04 o 
  -1  -7   5     1132.28     1161.75     23.08 o 
   0  -7   5     1159.95     1136.08     31.82 o 
   1  -7   5      717.66      722.54     16.32 o 
   2  -7   5      201.19      205.75      5.98 o 
   3  -7   5       69.40       69.22      4.02 o 
   4  -7   5       96.50      109.08      6.38 o 
  -4  -6   5     1079.52     1085.21     23.09 o 
  -3  -6   5      756.17      747.82     24.03 o 
  -2  -6   5      600.27      583.28     19.69 o 
  -1  -6   5      794.43      797.76     16.63 o 
   0  -6   5      605.95      599.68     13.56 o 
   1  -6   5        7.83        7.84      1.43 o 
   2  -6   5      305.84      302.69      8.24 o 
   3  -6   5      120.40      123.83      4.71 o 
   4  -6   5       38.25       49.84      3.74 o 
  -5  -5   5      714.89      744.03     24.92 o 
  -4  -5   5      420.96      429.76     11.88 o 
  -3  -5   5      510.35      506.74     12.63 o 
  -2  -5   5      185.07      170.66      9.01 o 
  -1  -5   5        1.38        1.60      1.33 o 
   0  -5   5       78.68       78.61      3.13 o 
   1  -5   5      493.79      483.01      7.78 o 
   2  -5   5     1748.75     1732.32     25.29 o 
   3  -5   5      278.31      280.12     11.80 o 
   4  -5   5      278.35      300.01      8.45 o 
   5  -5   5      187.40      175.11     10.46 o 
  -5  -4   5      129.78      141.64      7.79 o 
  -4  -4   5        1.91        3.06      2.05 o 
  -3  -4   5      124.33      126.73      6.06 o 
  -2  -4   5      196.51      194.57      9.34 o 
  -1  -4   5     1292.48     1277.28     23.07 o 
   0  -4   5     3687.57     3647.47     42.76 o 
   1  -4   5      960.89      957.96     12.96 o 
   2  -4   5       55.67       54.80      3.97 o 
   3  -4   5       29.82       31.15      3.00 o 
   4  -4   5      123.54      138.50      4.86 o 
   5  -4   5        0.53       -1.33      2.89 o 
  -5  -3   5      164.20      181.03     14.52 o 
  -4  -3   5       10.10       12.71      2.43 o 
  -3  -3   5      574.46      557.90     12.78 o 
  -2  -3   5     1854.40     1813.25     45.06 o 
  -1  -3   5     2673.85     2649.47     35.13 o 
   0  -3   5      887.95      887.88     11.73 o 
   1  -3   5       29.55       23.51      2.01 o 
   2  -3   5       77.59       64.11      2.76 o 
   3  -3   5       11.84       15.94      1.65 o 
   4  -3   5       84.06       81.80      7.90 o 
   5  -3   5        4.19        2.45      2.78 o 
  -5  -2   5      113.90      122.48      5.92 o 
  -4  -2   5      667.40      649.85     15.85 o 
  -3  -2   5     1043.09     1022.90     19.82 o 
  -2  -2   5      690.67      685.75     13.05 o 
  -1  -2   5        1.33        2.95      0.74 o 
   0  -2   5      436.56      446.29      6.55 o 
   1  -2   5        1.18        1.09      0.92 o 
   2  -2   5        5.32        6.16      1.16 o 
   3  -2   5      369.48      354.46      8.96 o 
   4  -2   5       81.70       83.99      6.12 o 
   5  -2   5      223.09      263.99     11.90 o 
   6  -2   5        7.53        4.56      3.23 o 
  -6  -1   5       28.48       24.25      5.23 o 
  -5  -1   5       42.25       46.59      4.04 o 
  -4  -1   5       19.65       19.47      2.51 o 
  -3  -1   5      241.70      254.10      7.13 o 
  -2  -1   5      129.89      132.22      3.63 o 
  -1  -1   5      202.72      191.65      3.76 o 
   0  -1   5      563.82      579.54      7.87 o 
   1  -1   5     1268.22     1307.59     16.22 o 
   2  -1   5       39.28       48.21      2.55 o 
   3  -1   5      111.63      114.37      3.47 o 
   4  -1   5       29.53       34.38      4.34 o 
   5  -1   5       37.28       40.83      5.12 o 
   6  -1   5       39.68       40.24      4.19 o 
  -6   0   5       28.58       21.80      5.01 o 
  -5   0   5       44.67       43.05      5.78 o 
  -4   0   5       26.72       28.29      2.80 o 
  -3   0   5       16.80       14.24      1.65 o 
  -2   0   5      171.91      166.01      3.87 o 
  -1   0   5      341.98      347.65      7.52 o 
   0   0   5     2608.09     2739.32     36.90 o 
   1   0   5      971.34      967.78     14.18 o 
   2   0   5      149.32      142.16      4.15 o 
   3   0   5      279.78      280.32      6.70 o 
   4   0   5      282.26      296.03     11.35 o 
   5   0   5      295.12      275.70     14.07 o 
   6   0   5       43.70       43.95      4.13 o 
  -6   1   5        8.37        8.68      4.00 o 
  -5   1   5       90.53      100.46      7.90 o 
  -4   1   5      918.15      903.22     22.47 o 
  -3   1   5        5.30        5.09      1.04 o 
  -2   1   5        1.52        2.24      0.98 o 
  -1   1   5      298.69      310.27      6.99 o 
   0   1   5       11.50       11.32      0.79 o 
   1   1   5       45.52       45.33      1.57 o 
   2   1   5        5.54        6.17      2.22 o 
   3   1   5      363.01      370.59      8.65 o 
   4   1   5       29.68       31.45      2.86 o 
   5   1   5        0.95        0.64      1.60 o 
   6   1   5      215.78      216.08      7.78 o 
  -6   2   5      124.84      132.05      9.90 o 
  -5   2   5       66.51       76.50      6.67 o 
  -4   2   5      214.21      209.71      6.76 o 
  -3   2   5      272.85      267.38      5.51 o 
  -2   2   5       14.87       12.28      1.89 o 
  -1   2   5      232.18      252.90      4.89 o 
   0   2   5      161.48      198.92      3.28 o 
   1   2   5     1031.37     1080.91     13.78 o 
   2   2   5       78.86       70.52      2.87 o 
   3   2   5      558.40      567.13     11.68 o 
   4   2   5      209.00      190.51      6.04 o 
   5   2   5      149.45      144.15      5.68 o 
   6   2   5       60.27       54.73      6.34 o 
  -6   3   5       84.50       81.21      8.57 o 
  -5   3   5      314.61      282.14      8.85 o 
  -4   3   5      108.20      108.46      4.93 o 
  -3   3   5      287.23      261.53      7.36 o 
  -2   3   5      115.35      123.85      7.18 o 
  -1   3   5      303.37      291.26      5.03 o 
   0   3   5     1221.09     1218.44     13.97 o 
   1   3   5     1079.40     1108.56     14.11 o 
   2   3   5      475.76      467.70     11.12 o 
   3   3   5        1.58        0.75      1.06 o 
   4   3   5       83.62       77.78      6.23 o 
   5   3   5      451.75      438.94     10.86 o 
   6   3   5       18.43       27.03      5.12 o 
  -6   4   5      386.24      372.24     11.34 o 
  -5   4   5        1.26        1.09      1.51 o 
  -4   4   5      663.87      635.17     14.36 o 
  -3   4   5     1876.03     1820.56     31.96 o 
  -2   4   5      142.41      120.68      9.40 o 
  -1   4   5      132.04      106.75      2.45 o 
   0   4   5      155.45      188.79      2.91 o 
   1   4   5       51.38       54.58      1.70 o 
   2   4   5      780.19      776.82     15.24 o 
   3   4   5        4.23        7.05      1.84 o 
   4   4   5      226.52      233.12      6.68 o 
   5   4   5       30.64       31.04      4.89 o 
   6   4   5      186.53      184.85      7.58 o 
  -6   5   5       43.03       38.94      4.03 o 
  -5   5   5      179.85      184.88      5.81 o 
  -4   5   5      219.52      210.64      5.86 o 
  -3   5   5      310.75      282.34      8.09 o 
  -2   5   5        1.29        0.81      0.83 o 
  -1   5   5      103.79      110.12      2.69 o 
   0   5   5       87.25       86.32      1.79 o 
   1   5   5      334.19      378.02      5.91 o 
   2   5   5      334.52      355.43      7.97 o 
   3   5   5      432.08      422.89      9.33 o 
   4   5   5      317.34      318.74     12.01 o 
   5   5   5      636.35      631.83     14.87 o 
   6   5   5       43.24       35.54      4.28 o 
  -5   6   5        4.89        5.96      1.92 o 
  -4   6   5        7.91       10.30      2.53 o 
  -3   6   5       16.55       18.43      4.17 o 
  -2   6   5      127.21      109.14      7.56 o 
  -1   6   5       60.60       57.92      4.24 o 
   0   6   5     1284.41     1355.13     17.78 o 
   1   6   5      951.07      981.42     13.31 o 
   2   6   5     2556.17     2599.55     35.13 o 
   3   6   5     1691.79     1671.46     29.97 o 
   4   6   5       11.44        7.45      2.16 o 
   5   6   5       15.54       10.93      3.50 o 
   6   6   5       35.34       26.25      5.34 o 
  -5   7   5       87.46      104.46      4.74 o 
  -4   7   5       10.65        9.31      1.94 o 
  -3   7   5      948.36      919.52     15.36 o 
  -2   7   5     3321.28     3224.86     40.13 o 
  -1   7   5      675.18      654.61     10.65 o 
   0   7   5      816.93      814.65     13.84 o 
   1   7   5      387.10      375.16      6.33 o 
   2   7   5      549.03      528.64      9.14 o 
   3   7   5      239.32      222.74      6.92 o 
   4   7   5       49.60       49.59      5.67 o 
   5   7   5       12.26       10.96      2.71 o 
  -5   8   5       63.46       64.40      5.30 o 
  -4   8   5      362.46      372.24      8.89 o 
  -3   8   5      799.12      789.30     17.29 o 
  -2   8   5     1433.10     1356.55     18.92 o 
  -1   8   5      787.34      758.86     21.54 o 
   0   8   5      403.12      392.32      6.92 o 
   1   8   5        1.43        2.93      1.17 o 
   2   8   5       16.24       16.41      2.22 o 
   3   8   5      525.25      524.70     12.42 o 
   4   8   5      738.39      740.30     16.64 o 
   5   8   5      397.67      406.24     11.76 o 
  -4   9   5       53.73       43.53      6.01 o 
  -3   9   5       65.87       50.06      5.67 o 
  -2   9   5      353.05      332.30     19.13 o 
  -1   9   5      569.98      568.96     10.47 o 
   0   9   5      174.52      186.37      4.53 o 
   1   9   5      945.02      939.89     21.12 o 
   2   9   5     1208.93     1136.63     31.93 o 
   3   9   5     1034.68     1039.18     21.07 o 
   4   9   5      728.86      743.25     17.06 o 
   5   9   5      341.79      342.70     24.81 o 
  -4  10   5       55.18       81.88      8.68 o 
  -3  10   5      400.66      408.49     13.07 o 
  -2  10   5      836.02      827.26     14.53 o 
  -1  10   5     1608.83     1594.73     23.93 o 
   0  10   5      887.44      938.14     19.02 o 
   1  10   5     1149.38     1147.98     32.48 o 
   2  10   5      183.75      194.91     10.35 o 
   3  10   5      417.40      419.52     16.69 o 
   4  10   5      510.81      505.60     15.24 o 
  -3  11   5      306.09      314.95     10.21 o 
  -2  11   5      660.83      648.23     13.74 o 
  -1  11   5     1389.86     1326.88     20.96 o 
   0  11   5      493.02      481.37     17.69 o 
   1  11   5      180.49      184.45     10.23 o 
   2  11   5       10.14       11.24      4.00 o 
   3  11   5      114.08      102.68      8.45 o 
  -2  12   5       28.38       19.58      5.01 o 
  -1  12   5      179.85      191.10      7.75 o 
   0  12   5      306.47      329.07     14.80 o 
   1  12   5      359.92      353.55     15.46 o 
   2  12   5      364.99      327.52     15.02 o 
  -1  -8   6       12.38       14.24      4.56 o 
   0  -8   6       45.60       55.96      7.01 o 
   1  -8   6      198.30      202.17      8.90 o 
   2  -8   6      344.11      343.53     11.09 o 
  -3  -7   6      105.46      108.80      9.01 o 
  -2  -7   6      547.92      560.47     20.69 o 
  -1  -7   6      345.34      337.75     14.80 o 
   0  -7   6       57.65       48.29      4.09 o 
   1  -7   6       43.17       41.21      3.93 o 
   2  -7   6      103.98       90.57      5.61 o 
   3  -7   6       15.70       13.17      3.19 o 
  -3  -6   6      392.84      403.83     16.80 o 
  -2  -6   6       77.94       86.66      7.34 o 
  -1  -6   6       11.92        8.34      3.45 o 
   0  -6   6       69.19       63.02      4.29 o 
   1  -6   6        5.20        3.69      2.12 o 
   2  -6   6       40.60       33.73      5.17 o 
   3  -6   6       32.89       27.08      2.83 o 
   4  -6   6        1.68       -0.62      1.94 o 
  -4  -5   6        3.94        5.55      2.67 o 
  -3  -5   6       13.04        5.45      3.34 o 
  -2  -5   6      237.40      238.41     11.46 o 
  -1  -5   6      102.73      108.58      7.45 o 
   0  -5   6        7.39        7.70      1.98 o 
   1  -5   6        1.74       -0.19      1.24 o 
   2  -5   6      162.84      161.66      5.06 o 
   3  -5   6      122.10      113.75      7.17 o 
   4  -5   6      211.36      215.69      6.56 o 
  -4  -4   6      622.28      609.01     14.98 o 
  -3  -4   6       98.10       90.45      7.23 o 
  -2  -4   6        2.86        5.78      2.78 o 
  -1  -4   6     1038.36      967.31     27.37 o 
   0  -4   6      448.38      451.73      7.26 o 
   1  -4   6        1.10        0.28      0.89 o 
   2  -4   6       36.91       40.76      2.75 o 
   3  -4   6       64.91       67.24      3.48 o 
   4  -4   6        9.00        9.40      4.39 o 
   5  -4   6       83.05       75.65      7.79 o 
  -5  -3   6       11.76       10.17      2.87 o 
  -4  -3   6      115.79       95.95      5.33 o 
  -3  -3   6       34.33       31.26      4.67 o 
  -2  -3   6      554.93      546.34     18.13 o 
  -1  -3   6      306.42      304.82     11.90 o 
   0  -3   6        1.78        3.92      1.66 o 
   1  -3   6       33.20       37.23      1.93 o 
   2  -3   6        0.62       -0.95      0.95 o 
   3  -3   6       88.12       94.77      3.82 o 
   4  -3   6      421.75      450.00     16.46 o 
   5  -3   6        2.00        4.00      3.11 o 
  -5  -2   6        1.18       -1.18      2.06 o 
  -4  -2   6       33.71       38.97      5.67 o 
  -3  -2   6      103.50      103.00      4.83 o 
  -2  -2   6       17.78       22.81      3.78 o 
  -1  -2   6      417.12      418.15      9.23 o 
   0  -2   6       48.35       47.99      1.90 o 
   1  -2   6        1.18        2.27      0.79 o 
   2  -2   6      131.02      144.37      4.13 o 
   3  -2   6      277.61      268.41      7.43 o 
   4  -2   6      322.34      324.34      9.77 o 
   5  -2   6      463.67      461.35     17.24 o 
  -5  -1   6       27.48       25.36      5.12 o 
  -4  -1   6       36.30       32.79      3.28 o 
  -3  -1   6      626.83      634.16     16.08 o 
  -2  -1   6        9.15       10.81      1.66 o 
  -1  -1   6      236.95      249.69      6.38 o 
   0  -1   6      840.13      829.99     10.99 o 
   1  -1   6       36.87       33.30      2.42 o 
   2  -1   6      510.76      511.32     10.73 o 
   3  -1   6     1083.39     1101.35     20.20 o 
   4  -1   6      109.41      114.59      7.23 o 
   5  -1   6       27.43       27.70      4.67 o 
   6  -1   6        1.29        1.20      2.27 o 
  -5   0   6        7.06        7.68      3.45 o 
  -4   0   6        5.44        6.28      1.95 o 
  -3   0   6        2.08        2.95      1.07 o 
  -2   0   6      543.19      530.57     11.14 o 
  -1   0   6      101.79       99.82      3.66 o 
   0   0   6      912.88      922.31     13.94 o 
   1   0   6     2474.11     2487.55     34.16 o 
   2   0   6      914.29      937.16     17.02 o 
   3   0   6        0.94        2.22      1.89 o 
   4   0   6        2.63        5.34      2.56 o 
   5   0   6        9.70       15.23      2.75 o 
   6   0   6       20.82       22.67      3.47 o 
  -6   1   6       11.58       13.13      4.78 o 
  -5   1   6      260.92      271.78     13.46 o 
  -4   1   6      418.56      410.37     10.36 o 
  -3   1   6      294.49      279.94      8.29 o 
  -2   1   6      207.58      195.31     11.90 o 
  -1   1   6      318.20      309.89      5.92 o 
   0   1   6      365.15      387.70      5.67 o 
   1   1   6      180.29      174.50      3.93 o 
   2   1   6       79.93       80.11      3.07 o 
   3   1   6      680.69      668.00     13.69 o 
   4   1   6     1109.95     1080.06     20.87 o 
   5   1   6       88.11       81.79      7.06 o 
   6   1   6      318.86      336.23     20.36 o 
  -6   2   6      256.95      260.43     14.13 o 
  -5   2   6       22.22       24.81      5.01 o 
  -4   2   6       22.23       25.11      7.01 o 
  -3   2   6        2.81        2.13      1.41 o 
  -2   2   6      159.92      139.46      6.62 o 
  -1   2   6     1327.75     1323.07     19.27 o 
   0   2   6      199.61      205.48      3.54 o 
   1   2   6     1793.39     1752.24     37.02 o 
   2   2   6     1777.26     1718.43     40.27 o 
   3   2   6     1193.30     1171.61     21.39 o 
   4   2   6     1007.65      979.35     24.64 o 
   5   2   6      345.39      349.93      9.70 o 
   6   2   6      363.75      372.20     15.74 o 
  -6   3   6        0.83        0.89      3.34 o 
  -5   3   6       42.73       46.50      7.84 o 
  -4   3   6       99.03       93.55      4.88 o 
  -3   3   6      379.41      360.97      9.33 o 
  -2   3   6      227.89      209.07      6.20 o 
  -1   3   6     2739.33     2693.22     37.05 o 
   0   3   6     2656.65     2678.47     33.68 o 
   1   3   6     4427.58     4423.58     61.95 o 
   2   3   6     1116.82     1124.90     19.98 o 
   3   3   6      601.73      604.69     12.50 o 
   4   3   6      368.77      354.27     14.63 o 
   5   3   6       78.07       77.46      4.39 o 
   6   3   6       44.74       36.49      5.67 o 
  -5   4   6      225.08      216.92     11.40 o 
  -4   4   6      933.28      891.13     18.68 o 
  -3   4   6     1364.92     1300.55     25.20 o 
  -2   4   6     2068.05     2033.47     34.84 o 
  -1   4   6     3274.55     3159.88     43.21 o 
   0   4   6      461.71      455.79      5.70 o 
   1   4   6       87.47       93.70      2.41 o 
   2   4   6      499.90      485.41     19.19 o 
   3   4   6      676.15      681.61     13.68 o 
   4   4   6      701.14      701.32     14.62 o 
   5   4   6     1020.64      950.29     28.26 o 
   6   4   6      262.78      266.48      9.44 o 
  -5   5   6      476.96      514.41     24.09 o 
  -4   5   6      334.97      339.20      9.89 o 
  -3   5   6      381.29      375.79      9.90 o 
  -2   5   6      429.94      415.73     10.07 o 
  -1   5   6      443.45      415.43      6.50 o 
   0   5   6     1319.93     1295.05     24.45 o 
   1   5   6      665.80      706.95     10.02 o 
   2   5   6     1012.04     1010.15     21.64 o 
   3   5   6      810.35      788.14     15.69 o 
   4   5   6     2137.11     2072.25     35.80 o 
   5   5   6     1600.52     1546.44     31.15 o 
   6   5   6       80.56       85.54      5.98 o 
  -5   6   6      233.65      246.48     11.63 o 
  -4   6   6       56.67       56.44      7.45 o 
  -3   6   6       13.10       12.65      2.31 o 
  -2   6   6      108.85      108.84      4.75 o 
  -1   6   6      841.61      848.18     16.56 o 
   0   6   6     4308.63     4328.50     82.37 o 
   1   6   6     1882.29     1928.71     24.51 o 
   2   6   6     2972.14     2954.66     39.80 o 
   3   6   6     1458.49     1419.09     20.87 o 
   4   6   6      331.94      318.09      9.05 o 
   5   6   6        1.39        0.06      2.12 o 
  -5   7   6      165.99      171.13      7.71 o 
  -4   7   6      166.26      164.25      6.98 o 
  -3   7   6      975.43      960.28     19.89 o 
  -2   7   6     1321.89     1286.17     21.24 o 
  -1   7   6     1206.60     1187.97     16.42 o 
   0   7   6     2171.02     2163.47     27.49 o 
   1   7   6     1075.84     1062.75     17.45 o 
   2   7   6      841.79      823.48     13.11 o 
   3   7   6        7.05        8.23      2.00 o 
   4   7   6       12.35        6.67      3.23 o 
   5   7   6      128.23      134.17      6.33 o 
  -4   8   6      470.10      488.37     13.28 o 
  -3   8   6      346.87      338.39      9.98 o 
  -2   8   6      123.62      120.79      4.46 o 
  -1   8   6      472.71      451.81     11.84 o 
   0   8   6      919.78      908.17     15.55 o 
   1   8   6      543.91      521.41     15.55 o 
   2   8   6        1.17        0.02      1.42 o 
   3   8   6        2.71        5.75      2.00 o 
   4   8   6      265.19      247.93      8.26 o 
   5   8   6      723.67      765.95     25.25 o 
  -4   9   6       37.08       33.01      4.12 o 
  -3   9   6        7.95       13.98      2.75 o 
  -2   9   6       19.06       22.14      4.12 o 
  -1   9   6       29.97       29.81      3.03 o 
   0   9   6      188.69      192.77      5.49 o 
   1   9   6     1160.48     1218.80     21.49 o 
   2   9   6      517.83      493.39     17.13 o 
   3   9   6      801.89      809.60     17.41 o 
   4   9   6      158.18      154.85     10.51 o 
  -3  10   6      281.16      287.02     13.13 o 
  -2  10   6      164.99      179.89      9.57 o 
  -1  10   6      110.20      114.03      4.30 o 
   0  10   6      284.57      310.09      8.71 o 
   1  10   6      599.30      626.33     20.58 o 
   2  10   6      177.51      146.96      9.01 o 
   3  10   6      218.18      218.83     11.57 o 
   4  10   6       32.32       29.34      3.84 o 
  -3  11   6       15.43       20.15      3.44 o 
  -2  11   6      170.32      181.77      7.14 o 
  -1  11   6      111.14      114.65      4.53 o 
   0  11   6        3.30       -0.33      2.89 o 
   1  11   6        6.93        4.89      3.34 o 
   2  11   6       23.65       21.25      4.56 o 
   3  11   6        1.10        0.11      3.56 o 
  -1  12   6      328.55      335.30     14.91 o 
   0  12   6       93.40       96.01      7.79 o 
   1  12   6      134.72      139.84      9.57 o 
  -1  -7   7       51.57       67.19      7.79 o 
   0  -7   7      185.70      176.66     10.90 o 
   1  -7   7      130.43      127.62      6.36 o 
   2  -7   7       22.14       16.94      3.46 o 
  -3  -6   7        4.42        7.56      4.23 o 
  -2  -6   7      196.84      175.77     10.79 o 
  -1  -6   7       64.86       66.86      7.23 o 
   0  -6   7       76.46       80.10      7.23 o 
   1  -6   7        2.13        3.06      2.24 o 
   2  -6   7       42.14       38.84      3.10 o 
   3  -6   7        4.38        3.80      2.09 o 
  -3  -5   7       63.07       67.86      7.68 o 
  -2  -5   7      107.61       91.22      7.56 o 
  -1  -5   7        9.42       13.79      3.78 o 
   0  -5   7       97.85       91.34      7.23 o 
   1  -5   7      226.31      221.51     10.29 o 
   2  -5   7      673.22      655.07     12.17 o 
   3  -5   7      394.05      394.60      9.10 o 
   4  -5   7      368.27      398.31     17.52 o 
  -4  -4   7       25.43       19.47      4.89 o 
  -3  -4   7       27.22       20.02      4.56 o 
  -2  -4   7        9.75        9.23      3.45 o 
  -1  -4   7      118.10      135.61      8.34 o 
   0  -4   7      964.72      940.17     27.26 o 
   1  -4   7     1906.97     1892.41     27.16 o 
   2  -4   7      552.08      559.03     10.62 o 
   3  -4   7       98.67       97.96      5.34 o 
   4  -4   7        7.58        6.67      3.45 o 
  -4  -3   7      462.20      456.01     18.24 o 
  -3  -3   7      309.42      332.19     14.24 o 
  -2  -3   7      108.59      112.47      7.79 o 
  -1  -3   7      306.52      303.71     12.46 o 
   0  -3   7      909.80      923.77     14.87 o 
   1  -3   7      481.03      475.30      7.75 o 
   2  -3   7      503.65      491.44      9.46 o 
   3  -3   7       53.16       47.26      3.77 o 
   4  -3   7       27.87       18.91      4.34 o 
   5  -3   7      218.66      223.28     12.01 o 
  -5  -2   7      244.57      257.32     13.79 o 
  -4  -2   7      627.59      620.55     21.80 o 
  -3  -2   7      650.38      642.57     21.47 o 
  -2  -2   7      305.10      306.16     12.79 o 
  -1  -2   7       58.34       57.13      3.62 o 
   0  -2   7       98.74       97.51      3.32 o 
   1  -2   7      219.77      212.41      4.40 o 
   2  -2   7     1117.34     1087.32     16.85 o 
   3  -2   7      896.55      901.28     17.97 o 
   4  -2   7      983.60      975.54     28.48 o 
   5  -2   7     1116.58     1168.67     33.93 o 
  -5  -1   7      137.27      146.85     10.23 o 
  -4  -1   7       62.76       70.59      5.51 o 
  -3  -1   7      108.52      114.59      7.90 o 
  -2  -1   7      392.73      414.27     22.75 o 
  -1  -1   7      269.82      250.95      5.51 o 
   0  -1   7     1435.90     1408.44     20.79 o 
   1  -1   7      752.09      745.08     12.21 o 
   2  -1   7     2223.54     2253.51     55.74 o 
   3  -1   7     1935.19     1958.21     48.39 o 
   4  -1   7      852.41      846.05     25.25 o 
   5  -1   7      194.86      205.92     10.79 o 
  -5   0   7      210.03      209.59     12.13 o 
  -4   0   7      179.42      169.65     10.01 o 
  -3   0   7     1207.72     1159.77     32.48 o 
  -2   0   7     1858.66     1827.81     31.45 o 
  -1   0   7      482.31      471.01     10.12 o 
   0   0   7      680.95      656.93     10.86 o 
   1   0   7     1501.37     1531.81     22.23 o 
   2   0   7     2016.99     2109.07     50.84 o 
   3   0   7      788.22      770.40     22.36 o 
   4   0   7      175.97      160.75      8.68 o 
   5   0   7        8.54        9.45      2.55 o 
  -5   1   7      456.40      468.14     19.02 o 
  -4   1   7     1104.57     1048.30     31.26 o 
  -3   1   7     1698.64     1630.71     29.54 o 
  -2   1   7      884.84      857.37     16.68 o 
  -1   1   7      245.18      250.23      5.40 o 
   0   1   7       58.54       54.87      6.56 o 
   1   1   7      358.09      344.75      8.41 o 
   2   1   7      336.07      329.98      7.68 o 
   3   1   7     1893.98     1856.24     32.48 o 
   4   1   7     1081.97     1072.46     21.16 o 
   5   1   7      254.25      257.55      8.41 o 
   6   1   7      421.71      439.16     14.57 o 
  -5   2   7      254.91      261.77     13.68 o 
  -4   2   7       55.28       59.75      4.17 o 
  -3   2   7        1.20        2.84      1.52 o 
  -2   2   7      341.19      343.07      8.61 o 
  -1   2   7     1195.01     1182.31     17.76 o 
   0   2   7      313.95      290.90      5.88 o 
   1   2   7     1557.49     1509.67     17.45 o 
   2   2   7     1064.77     1023.03     18.72 o 
   3   2   7     1688.72     1655.28     29.18 o 
   4   2   7      475.10      468.67     11.85 o 
   5   2   7      481.74      474.24     15.74 o 
   6   2   7      277.44      277.16      9.38 o 
  -5   3   7        0.92       -0.19      1.98 o 
  -4   3   7      108.62      111.74      5.39 o 
  -3   3   7      111.48      121.95      5.24 o 
  -2   3   7      705.76      704.02     14.61 o 
  -1   3   7     1532.70     1496.59     21.96 o 
   0   3   7     1234.78     1182.71     17.67 o 
   1   3   7     2797.24     2549.48     96.72 o 
   2   3   7      453.68      439.21      9.60 o 
   3   3   7      140.65      140.14      4.95 o 
   4   3   7       96.79       98.10      4.60 o 
   5   3   7       64.70       63.08      4.29 o 
   6   3   7        2.56       -0.44      3.45 o 
  -5   4   7      174.14      193.69     12.35 o 
  -4   4   7      669.95      683.20     15.72 o 
  -3   4   7      490.88      491.99     12.00 o 
  -2   4   7     1299.41     1332.17     24.53 o 
  -1   4   7     1175.32     1171.74     17.91 o 
   0   4   7      151.32      142.18      3.83 o 
   1   4   7       32.10       40.90      2.19 o 
   2   4   7       36.35       45.00      4.00 o 
   3   4   7       68.04       65.86      3.49 o 
   4   4   7      664.63      628.59     13.79 o 
   5   4   7      238.84      226.95      7.60 o 
   6   4   7       62.30       61.19      7.45 o 
  -5   5   7      168.62      186.09      7.80 o 
  -4   5   7       60.75       67.63      5.78 o 
  -3   5   7       64.39       72.02      5.84 o 
  -2   5   7       22.15       30.66      3.03 o 
  -1   5   7        8.16        8.71      1.35 o 
   0   5   7       10.68        8.90      0.99 o 
   1   5   7       63.54       75.01      2.89 o 
   2   5   7      475.71      461.20     10.35 o 
   3   5   7      502.73      471.54     12.68 o 
   4   5   7      816.64      791.63     16.38 o 
   5   5   7      120.81      123.38      8.45 o 
  -5   6   7       53.57       51.42      4.83 o 
  -4   6   7       13.78       18.24      3.11 o 
  -3   6   7        4.10        0.27      1.77 o 
  -2   6   7      307.06      297.41      8.49 o 
  -1   6   7        5.23        5.69      1.17 o 
   0   6   7      202.84      210.98      4.46 o 
   1   6   7      681.33      683.00     12.11 o 
   2   6   7     2473.20     2438.18     40.97 o 
   3   6   7      159.97      157.13      5.46 o 
   4   6   7       29.23       21.36      4.00 o 
   5   6   7      171.11      167.10      7.04 o 
  -5   7   7       98.41       86.29      6.25 o 
  -4   7   7       14.64       11.67      2.75 o 
  -3   7   7      135.81      144.23      9.23 o 
  -2   7   7       89.17       94.25      4.75 o 
  -1   7   7      157.67      155.63      4.90 o 
   0   7   7      134.78      119.19      3.89 o 
   1   7   7      180.82      178.47      4.99 o 
   2   7   7        8.88       11.37      1.60 o 
   3   7   7      282.06      273.90      6.31 o 
   4   7   7       16.25       13.85      2.67 o 
   5   7   7       10.16        9.30      3.50 o 
  -4   8   7        1.24       -0.88      2.20 o 
  -3   8   7       48.96       47.19      9.18 o 
  -2   8   7       48.94       46.71      7.90 o 
  -1   8   7        1.00        2.78      1.57 o 
   0   8   7       19.98       17.81      1.72 o 
   1   8   7      241.05      215.83      5.73 o 
   2   8   7      403.45      385.48      9.66 o 
   3   8   7      114.05      108.25      5.03 o 
   4   8   7      108.76      109.78      7.06 o 
   5   8   7      110.42      111.13      6.01 o 
  -4   9   7       11.52       14.29      3.26 o 
  -3   9   7      225.51      210.95      8.01 o 
  -2   9   7       92.51       99.46      5.18 o 
  -1   9   7       39.17       27.81      4.12 o 
   0   9   7       52.05       37.48      3.22 o 
   1   9   7       12.34       15.35      2.01 o 
   2   9   7      382.46      394.60     14.80 o 
   4   9   7        1.14        2.74      2.73 o 
  -3  10   7        9.71        7.79      3.56 o 
  -2  10   7      267.68      280.35     12.57 o 
  -1  10   7        6.59        9.34      3.11 o 
   0  10   7       49.34       45.15      7.06 o 
   1  10   7       46.20       31.04      4.67 o 
   2  10   7       27.81       20.69      4.34 o 
   3  10   7        5.92        3.56      3.45 o 
   4  10   7       65.10       62.52      7.56 o 
  -2  11   7       73.18       86.63     10.40 o 
  -1  11   7        4.43        5.87      2.23 o 
   0  11   7        0.72        3.00      2.89 o 
   1  11   7      101.37       95.79      7.34 o 
   2  11   7       19.85       14.35      4.23 o 
   3  11   7       50.93       51.73      6.67 o 
   0  12   7        0.94        2.22      3.23 o 
  -1  -6   8      203.37      213.38     12.13 o 
   0  -6   8        1.18        3.56      3.45 o 
   1  -6   8       60.46       59.63      7.12 o 
   2  -6   8       39.39       35.74      4.05 o 
  -3  -5   8      242.71      243.97     13.35 o 
  -2  -5   8      170.27      170.32     10.68 o 
  -1  -5   8       61.43       48.73      6.01 o 
   0  -5   8       25.73       28.37      5.01 o 
   1  -5   8      256.77      255.43     12.46 o 
   2  -5   8      832.37      851.15     15.10 o 
   3  -5   8     1441.64     1442.31     23.22 o 
  -3  -4   8      181.46      199.14     11.68 o 
  -2  -4   8      312.87      336.19     14.91 o 
  -1  -4   8      672.30      633.79     21.58 o 
   0  -4   8      858.54      871.19     26.48 o 
   1  -4   8      819.39      894.22     39.99 o 
   2  -4   8      491.38      513.80     10.35 o 
   3  -4   8      249.65      271.85      8.85 o 
   4  -4   8      138.55      139.62      9.46 o 
  -4  -3   8      559.90      560.03     21.47 o 
  -3  -3   8      304.15      326.96     14.91 o 
  -2  -3   8      576.49      548.57     19.69 o 
  -1  -3   8      975.70      933.16     27.81 o 
   0  -3   8      684.15      739.62     15.46 o 
   1  -3   8       19.42       19.93      2.58 o 
   2  -3   8       83.23       79.25      4.44 o 
   3  -3   8        2.31        3.94      2.00 o 
   4  -3   8       85.04      100.68      8.01 o 
  -4  -2   8      107.60      130.50      9.57 o 
  -3  -2   8      300.31      306.71     14.02 o 
  -2  -2   8      347.15      355.00     14.68 o 
  -1  -2   8      189.57      177.90      6.29 o 
   0  -2   8       90.86       88.28      3.81 o 
   1  -2   8       79.24       82.80      3.36 o 
   2  -2   8       51.40       52.85      6.51 o 
   3  -2   8      148.45      158.42      8.90 o 
   4  -2   8     1380.89     1469.82     40.05 o 
   5  -2   8      867.46      935.05     29.37 o 
  -4  -1   8       17.40        9.57      4.00 o 
  -3  -1   8       19.56       18.24      4.34 o 
  -2  -1   8       54.50       63.63      6.67 o 
  -1  -1   8      533.61      546.16      9.94 o 
   0  -1   8      896.70      884.80     14.43 o 
   1  -1   8       75.47       72.81      3.04 o 
   2  -1   8      165.60      184.54      6.09 o 
   3  -1   8      253.59      282.24     11.90 o 
   4  -1   8      348.99      361.67     14.57 o 
   5  -1   8       35.50       36.71      5.45 o 
  -5   0   8      364.50      371.02     17.13 o 
  -4   0   8      102.44      110.36      8.68 o 
  -3   0   8      309.96      303.49     13.46 o 
  -2   0   8      147.58      139.91      5.67 o 
  -1   0   8      198.31      202.01      7.82 o 
   0   0   8      497.41      504.67      9.24 o 
   1   0   8      278.72      298.35      7.10 o 
   2   0   8       12.72       18.84      3.17 o 
   3   0   8       12.41       13.35      3.11 o 
   4   0   8      124.30      137.84      8.34 o 
   5   0   8        7.89        7.04      2.56 o 
  -5   1   8      565.28      563.03     22.03 o 
  -4   1   8      667.21      653.03     22.92 o 
  -3   1   8      152.40      156.13      5.95 o 
  -2   1   8       10.76        9.59      2.61 o 
  -1   1   8       39.77       36.03      4.09 o 
   0   1   8       17.66       14.22      2.49 o 
   1   1   8        5.93        4.09      1.15 o 
   2   1   8      122.49      134.22      4.75 o 
   3   1   8       47.07       33.71      3.17 o 
   4   1   8        9.17       11.70      2.40 o 
   5   1   8      284.24      304.64     21.69 o 
  -5   2   8      258.31      263.10     14.24 o 
  -4   2   8       22.77       23.58      4.78 o 
  -3   2   8      472.99      446.17     12.24 o 
  -2   2   8      189.63      175.36      6.02 o 
  -1   2   8      264.09      265.72      5.94 o 
   0   2   8       17.19       16.92      1.81 o 
   1   2   8     1257.71     1198.13     16.53 o 
   2   2   8      107.81       94.72      3.92 o 
   3   2   8        4.33        8.23      1.93 o 
   4   2   8       40.85       37.91      3.49 o 
   5   2   8       81.11       69.33      8.73 o 
  -5   3   8       11.43       12.68      4.67 o 
  -4   3   8       43.72       47.68      4.17 o 
  -3   3   8       40.16       34.46      3.29 o 
  -2   3   8       52.47       46.56      3.60 o 
  -1   3   8       34.06       33.20      3.40 o 
   0   3   8     1120.35     1111.34     17.10 o 
   1   3   8      802.06      809.86     11.93 o 
   2   3   8       87.62       82.38      3.69 o 
   3   3   8      102.65       92.47      4.17 o 
   4   3   8       60.60       53.35      8.23 o 
   5   3   8       86.99       84.72      4.87 o 
  -5   4   8        0.85        0.79      2.28 o 
  -4   4   8      354.79      360.27     10.66 o 
  -3   4   8      135.14      145.37      6.05 o 
  -2   4   8      310.24      310.52      8.71 o 
  -1   4   8      105.99       98.57      3.48 o 
   0   4   8      686.24      680.87     11.57 o 
   1   4   8     1504.39     1527.10     25.39 o 
   2   4   8        7.32        8.41      3.62 o 
   3   4   8       22.43       20.47      2.39 o 
   4   4   8       14.64       16.11      2.95 o 
   5   4   8        3.27       -0.25      1.87 o 
  -5   5   8       16.48       15.82      3.29 o 
  -4   5   8       38.01       36.20      3.89 o 
  -3   5   8      124.24      115.35     11.07 o 
  -2   5   8       15.40       21.03      3.17 o 
  -1   5   8     1039.65     1033.91     18.81 o 
   0   5   8     1631.08     1690.64     22.73 o 
   1   5   8      140.94      148.93      5.74 o 
   2   5   8      712.93      730.16     24.03 o 
   3   5   8        5.26        6.45      1.80 o 
   4   5   8      231.24      238.37      7.55 o 
   5   5   8       81.34       89.78      7.34 o 
  -4   6   8        3.82        2.88      2.22 o 
  -3   6   8       20.15       15.22      2.77 o 
  -2   6   8      613.87      587.57     17.30 o 
  -1   6   8       73.72       73.55      5.75 o 
   0   6   8      135.09      134.63      4.99 o 
   1   6   8      564.89      587.74     19.53 o 
   2   6   8      323.75      325.70      8.38 o 
   3   6   8      255.40      253.38      7.39 o 
   4   6   8      103.61      112.91      5.13 o 
   5   6   8       95.85       72.08      6.62 o 
  -4   7   8        0.79        1.03      2.24 o 
  -3   7   8      247.84      236.94     14.63 o 
  -2   7   8      251.71      237.33      7.86 o 
  -1   7   8      646.02      593.73     24.83 o 
   0   7   8       21.09       18.44      1.99 o 
   1   7   8      104.19      101.37      3.79 o 
   2   7   8       40.89       47.85      3.54 o 
   3   7   8       62.44       69.61      3.29 o 
   4   7   8        1.11        0.24      2.00 o 
   5   7   8       65.37       72.38     17.86 o 
  -4   8   8       48.53       51.97      4.87 o 
  -3   8   8      105.46       96.68      5.61 o 
  -2   8   8       44.80       39.50      3.80 o 
  -1   8   8        6.91        5.84      1.93 o 
   0   8   8        0.93        1.56      2.11 o 
   1   8   8        2.25        2.66      1.43 o 
   2   8   8        4.97        7.83      2.04 o 
   3   8   8       74.87       85.22      6.90 o 
   4   8   8      298.69      318.03     20.75 o 
  -3   9   8       21.46       22.72      3.47 o 
  -2   9   8       77.55       74.84     14.07 o 
  -1   9   8       42.40       51.56      4.56 o 
   0   9   8      260.58      294.81     12.01 o 
   1   9   8       74.05       77.66      6.79 o 
   2   9   8      439.07      475.48     16.91 o 
   3   9   8      909.27      968.98     29.04 o 
   4   9   8      469.54      480.82     18.58 o 
  -3  10   8      406.02      442.06     12.77 o 
  -2  10   8      999.18      984.45     21.04 o 
  -1  10   8      259.99      250.09     11.46 o 
   0  10   8      391.51      401.72     14.80 o 
   1  10   8       68.44       78.17      4.59 o 
   2  10   8      246.51      267.11     12.35 o 
   3  10   8      257.91      255.54     12.57 o 
  -2  11   8      174.31      181.56     10.35 o 
  -1  11   8      119.80      119.37      8.01 o 
   0  11   8      212.75      223.28     10.57 o 
   1  11   8       73.79       82.55      7.23 o 
   2  11   8       97.62      111.25      8.57 o 
   1  12   8      503.90      551.13     20.14 o 
  -1  -5   9       39.39       38.16      6.23 o 
   0  -5   9       83.65       90.33      8.79 o 
   1  -5   9       20.20       19.58      4.67 o 
   2  -5   9      206.60      230.51     12.57 o 
  -2  -4   9        6.12        6.01      3.78 o 
  -1  -4   9       61.07       63.52      7.45 o 
   0  -4   9      358.74      375.58     15.69 o 
   1  -4   9      305.43      304.93     13.68 o 
   2  -4   9       24.98       21.30      3.22 o 
   3  -4   9      190.90      196.19     12.24 o 
  -3  -3   9       24.63       33.15      6.01 o 
  -2  -3   9       62.30       49.84      6.34 o 
  -1  -3   9      150.15      151.63      9.57 o 
   0  -3   9        1.72        3.23      3.00 o 
   1  -3   9       82.37       77.04      4.61 o 
   2  -3   9       62.03       55.61     11.57 o 
   3  -3   9      257.65      252.20     12.24 o 
  -3  -2   9      213.65      205.37     11.90 o 
  -2  -2   9        2.68        5.01      3.45 o 
  -1  -2   9      141.35      127.71      8.68 o 
   0  -2   9      324.98      325.85      9.04 o 
   1  -2   9      129.00      132.70      5.61 o 
   2  -2   9        2.35        4.27      3.89 o 
   3  -2   9        6.48        9.46      3.56 o 
   4  -2   9      105.13      108.02      8.45 o 
  -4  -1   9       23.68       25.48      5.56 o 
  -3  -1   9        0.78        0.11      3.23 o 
  -2  -1   9      176.76      180.33     10.46 o 
  -1  -1   9       98.40       94.65      4.62 o 
   0  -1   9       66.33       68.55      4.17 o 
   1  -1   9        1.05        1.23      1.53 o 
   2  -1   9       57.34       67.20      4.13 o 
   3  -1   9       24.11       29.37      4.89 o 
   4  -1   9       24.76       24.36      4.78 o 
  -4   0   9        1.60        1.56      3.45 o 
  -3   0   9      219.78      214.04     11.68 o 
  -2   0   9      395.43      403.52     10.79 o 
  -1   0   9       36.18       40.49      4.01 o 
   0   0   9      228.49      201.94      5.35 o 
   1   0   9        7.73        6.73      1.43 o 
   2   0   9       21.63       21.47      3.89 o 
   3   0   9        3.97        2.45      2.67 o 
   4   0   9      155.12      141.47     12.18 o 
   5   0   9        5.92        5.11      2.56 o 
  -4   1   9      292.74      277.12     14.13 o 
  -3   1   9      594.15      607.53     21.47 o 
  -2   1   9       43.30       47.25     11.40 o 
  -1   1   9      628.40      592.24     10.81 o 
   0   1   9      121.71      121.85      4.00 o 
   1   1   9       90.99       99.03      4.48 o 
   2   1   9       73.98       69.98      5.56 o 
   3   1   9      226.58      243.78     10.79 o 
   4   1   9      135.47      142.24      6.25 o 
   5   1   9      135.39      138.55     10.74 o 
  -4   2   9        0.91        4.23      3.34 o 
  -3   2   9      406.00      381.58     15.07 o 
  -2   2   9       22.28       25.40      3.89 o 
  -1   2   9       75.33       70.90      3.17 o 
   0   2   9      475.72      478.80     13.06 o 
   1   2   9        1.36        1.78      0.98 o 
   2   2   9      133.06      146.85      7.79 o 
   3   2   9      468.83      474.36     11.36 o 
   4   2   9      113.06      107.22     12.68 o 
   5   2   9      159.49      163.57      7.51 o 
  -4   3   9       95.57       77.44     12.57 o 
  -3   3   9        1.70        3.83      2.34 o 
  -2   3   9     1282.48     1227.34     24.70 o 
  -1   3   9      778.02      778.58     13.30 o 
   0   3   9      280.28      286.46      6.42 o 
   1   3   9       89.75       98.27      4.53 o 
   2   3   9      106.37      106.09      4.31 o 
   3   3   9       48.26       56.16      3.96 o 
   4   3   9      112.23      126.18      8.18 o 
   5   3   9        3.18        1.10      2.11 o 
  -4   4   9      245.36      242.70     11.51 o 
  -3   4   9      922.82      888.93     19.04 o 
  -2   4   9     1392.19     1352.20     25.66 o 
  -1   4   9      447.66      456.52      9.69 o 
   0   4   9       20.37       17.04      2.85 o 
   1   4   9       19.53       19.23      2.67 o 
   2   4   9       95.31       89.76      4.04 o 
   3   4   9       69.91       76.55      4.08 o 
   4   4   9      600.31      579.72     15.13 o 
   5   4   9      299.63      280.36     21.53 o 
  -4   5   9      205.71      192.31      7.94 o 
  -3   5   9       78.76       69.21      4.72 o 
  -2   5   9       14.90       18.88      2.79 o 
  -1   5   9      359.84      376.76      8.05 o 
   0   5   9      243.29      254.09      6.97 o 
   1   5   9      322.19      321.89      9.49 o 
   2   5   9       52.20       57.30      6.12 o 
   3   5   9      366.06      371.95      9.67 o 
   4   5   9     1073.50     1083.58     38.77 o 
   5   5   9      987.62      994.68     21.03 o 
  -4   6   9      253.79      252.09     19.91 o 
  -3   6   9       32.40       35.32      6.56 o 
  -2   6   9       29.68       25.42      3.15 o 
  -1   6   9     1146.88     1147.33     18.62 o 
   0   6   9      842.83      828.89     14.84 o 
   1   6   9     1414.78     1447.56     82.05 o 
   2   6   9      643.98      668.59     14.23 o 
   3   6   9      573.62      566.27     20.69 o 
   4   6   9      317.03      336.21      9.60 o 
   5   6   9      113.72      109.47      8.34 o 
  -4   7   9      513.94      541.28     14.71 o 
  -3   7   9      462.84      465.15     12.77 o 
  -2   7   9      901.46      897.84     32.76 o 
  -1   7   9     1367.37     1329.03     27.36 o 
   0   7   9      736.20      712.44     21.69 o 
   1   7   9      654.33      620.93     46.11 o 
   2   7   9      107.43      111.86      4.96 o 
   3   7   9        2.61        0.83      1.95 o 
   4   7   9       48.65       61.52      6.67 o 
  -3   8   9      367.54      353.38     11.03 o 
  -2   8   9      126.44      127.88      6.03 o 
  -1   8   9      201.11      207.24      7.31 o 
   0   8   9      818.94      803.77     24.03 o 
   1   8   9      284.32      286.46      9.25 o 
   2   8   9      127.95      139.20      5.66 o 
   3   8   9       54.23       58.96      6.23 o 
   4   8   9      382.84      395.76     11.29 o 
  -3   9   9      168.67      178.61      7.76 o 
  -2   9   9       86.90       93.75      5.41 o 
  -1   9   9      135.99      143.13      6.09 o 
   0   9   9      591.00      580.39     19.13 o 
   1   9   9      491.45      496.95     17.02 o 
   2   9   9     1400.36     1458.89     27.48 o 
   3   9   9      447.34      445.22     16.91 o 
  -2  10   9      698.80      712.44     16.95 o 
  -1  10   9      304.80      330.19     13.91 o 
   0  10   9      553.52      541.12     18.58 o 
   1  10   9      341.37      366.90     14.24 o 
   2  10   9      246.63      239.85     11.57 o 
   3  10   9        1.05        4.56      3.78 o 
  -1  11   9       83.78       82.44      7.01 o 
   0  11   9       47.46       39.94      5.45 o 
   2  11   9        6.63        7.68      4.00 o 
  -1  -4  10       46.01       39.38      6.01 o 
   0  -4  10      340.13      327.41     15.24 o 
   1  -4  10      261.83      278.57     13.91 o 
  -2  -3  10        7.26        9.01      4.12 o 
  -1  -3  10      103.79      121.04      9.23 o 
   0  -3  10       12.27       13.46      4.23 o 
   1  -3  10        1.93        1.03      2.16 o 
   2  -3  10        8.03        5.73      2.48 o 
  -3  -2  10       68.78       61.74      8.01 o 
  -2  -2  10       11.09       12.35      4.45 o 
  -1  -2  10       76.34       73.20      7.56 o 
   0  -2  10       63.56       66.91      4.53 o 
   1  -2  10      104.47      117.96      5.81 o 
   2  -2  10      166.36      191.10      7.24 o 
   3  -2  10       53.95       52.95      6.56 o 
  -3  -1  10      104.59      125.27      9.79 o 
  -2  -1  10      145.36      139.28      9.79 o 
  -1  -1  10      436.54      420.19     16.80 o 
   0  -1  10      416.19      452.64     11.46 o 
   1  -1  10      663.68      679.83     18.97 o 
   2  -1  10      200.03      193.13     10.01 o 
   3  -1  10      221.40      230.40     11.57 o 
   4  -1  10      160.56      185.79     11.01 o 
  -3   0  10      991.70      966.42     30.82 o 
  -2   0  10      651.65      669.72     23.14 o 
  -1   0  10      421.48      443.69     11.25 o 
   0   0  10      460.70      472.51     22.03 o 
   1   0  10      220.24      207.67      7.00 o 
   2   0  10      334.95      341.09     13.68 o 
   3   0  10      100.72      100.12      7.45 o 
   4   0  10        2.31       -0.61      2.04 o 
  -4   1  10      782.84      788.98     27.70 o 
  -3   1  10      574.40      572.93     21.47 o 
  -2   1  10      387.18      378.69     10.31 o 
  -1   1  10      208.68      212.17      8.52 o 
   0   1  10      352.84      353.00      9.46 o 
   1   1  10       13.38       14.78      3.50 o 
   2   1  10      201.45      203.36      9.90 o 
   3   1  10      237.84      233.85     11.24 o 
   4   1  10      660.48      674.83     15.85 o 
  -4   2  10        5.40        6.34      4.23 o 
  -3   2  10       11.73       10.97      2.67 o 
  -2   2  10      429.57      408.32     10.80 o 
  -1   2  10      481.21      468.85      9.49 o 
   0   2  10     1043.65     1019.80     20.01 o 
   1   2  10      696.62      693.58     17.08 o 
   2   2  10     1320.94     1288.71     34.60 o 
   3   2  10      708.14      737.03     23.14 o 
   4   2  10      346.35      361.32     10.42 o 
  -4   3  10       77.03       89.11      9.68 o 
  -2   3  10     1077.51     1058.32     21.33 o 
  -1   3  10      638.84      623.22     12.17 o 
   0   3  10     1765.90     1725.27     44.17 o 
   1   3  10     1656.42     1570.95     40.27 o 
   2   3  10      732.43      739.70     22.47 o 
   3   3  10       80.51       81.66      6.45 o 
   4   3  10        2.01        3.00      2.12 o 
  -4   4  10      972.37      975.63     46.50 o 
  -3   4  10     1205.10     1212.61     36.04 o 
  -2   4  10     1023.26     1054.21     21.49 o 
  -1   4  10     1140.89     1137.73     18.51 o 
   0   4  10      427.83      437.77     10.82 o 
   1   4  10       87.64       81.74     12.74 o 
   2   4  10        1.36        2.22      2.45 o 
   3   4  10      127.46      119.04      7.68 o 
   4   4  10      109.54      104.33      5.39 o 
  -4   5  10      355.01      373.43     11.67 o 
  -3   5  10      185.12      190.00      7.72 o 
  -2   5  10      377.75      369.92     10.56 o 
  -1   5  10      206.34      204.62      5.86 o 
   0   5  10       31.02       33.85      3.34 o 
   1   5  10      697.25      634.97     42.05 o 
   2   5  10      332.34      294.03     12.24 o 
   3   5  10      539.36      531.82     12.57 o 
   4   5  10      215.38      217.22     16.35 o 
  -4   6  10      305.02      333.64     16.69 o 
  -3   6  10      219.96      224.22      9.51 o 
  -2   6  10      299.30      302.33     21.92 o 
  -1   6  10      322.94      331.75      9.60 o 
   0   6  10      443.58      443.44     15.80 o 
   1   6  10      958.37      982.08     31.15 o 
   2   6  10      462.72      467.47     16.58 o 
   3   6  10      485.00      472.73     11.74 o 
   4   6  10       36.59       38.38      3.85 o 
  -3   7  10      458.70      484.54     14.57 o 
  -2   7  10     1227.45     1285.56     25.92 o 
  -1   7  10      644.22      642.62     23.14 o 
   0   7  10       37.21       37.16      4.89 o 
   1   7  10        1.90        0.89      2.45 o 
   2   7  10       36.75       37.71      5.12 o 
   3   7  10        2.92        1.54      1.96 o 
   4   7  10        1.29        0.22      3.11 o 
  -3   8  10      193.16      197.47      8.24 o 
  -2   8  10       63.90       70.88      5.39 o 
  -1   8  10        3.42        2.28      2.00 o 
   0   8  10       22.65       15.57      3.67 o 
   1   8  10        1.02        1.11      2.34 o 
   2   8  10       22.41       20.36      4.00 o 
   3   8  10        0.98        0.31      1.95 o 
   4   8  10       83.19       87.55      7.34 o 
  -2   9  10        0.88        1.88      2.19 o 
  -1   9  10      205.66      226.95     11.24 o 
   0   9  10       67.18       58.07      6.23 o 
   1   9  10        1.59        5.56      2.89 o 
   2   9  10      261.32      285.02     12.57 o 
   3   9  10       49.21       30.59      5.01 o 
  -1  10  10      385.20      410.73     16.35 o 
   0  10  10       52.78       59.18      6.45 o 
   1  10  10        2.20        9.12      3.11 o 
   0  11  10       35.11       32.93      5.34 o 
  -1  -2  11      401.04      409.73     17.80 o 
   0  -2  11      127.83      129.27      9.57 o 
   1  -2  11      279.63      277.63      9.26 o 
   2  -2  11      117.47      115.37      8.45 o 
  -2  -1  11      120.13      106.58      9.34 o 
  -1  -1  11      998.60      966.98     30.48 o 
   0  -1  11     1501.15     1518.90     28.88 o 
   1  -1  11      880.34      920.75     21.25 o 
   2  -1  11      266.27      287.36     13.24 o 
   3  -1  11       89.98      105.58      8.34 o 
  -2   0  11      662.15      711.66     25.03 o 
  -1   0  11     1090.16     1101.35     22.36 o 
   0   0  11      694.64      695.01     15.75 o 
   1   0  11      152.33      154.42      6.37 o 
   2   0  11      107.60      110.69      7.90 o 
   3   0  11        7.40       12.46      4.12 o 
  -3   1  11      467.31      478.37     19.91 o 
  -2   1  11      183.88      172.66     11.01 o 
  -1   1  11       46.53       37.32      3.64 o 
   0   1  11      133.17      131.26      5.87 o 
   1   1  11        9.18        7.12      3.23 o 
   2   1  11       93.79       94.90      7.23 o 
   3   1  11       56.15       62.63      7.01 o 
  -3   2  11        4.03       10.46      4.89 o 
  -2   2  11       55.36       47.85      4.25 o 
  -1   2  11       78.04       89.42     10.40 o 
   0   2  11      571.02      552.98     19.41 o 
   1   2  11      519.11      485.94     17.02 o 
   2   2  11      810.77      738.69     23.25 o 
   3   2  11      168.77      145.29      9.12 o 
   4   2  11        1.52        2.22      3.23 o 
  -3   3  11      205.74      215.00      8.22 o 
  -2   3  11       93.49       97.41      5.45 o 
  -1   3  11      149.46      147.70      9.34 o 
   0   3  11      470.90      451.77     11.49 o 
   1   3  11      742.48      701.98     22.03 o 
   2   3  11      165.30      157.75      9.12 o 
   3   3  11       26.68       26.03      4.67 o 
   4   3  11      321.51      310.38     14.13 o 
  -3   4  11      226.78      224.09      9.57 o 
  -2   4  11       97.83       88.64      7.12 o 
  -1   4  11       86.48       88.07      6.73 o 
   0   4  11       45.96       40.98      3.69 o 
   1   4  11       13.07       12.35      3.56 o 
   2   4  11      248.22      260.99     11.90 o 
   3   4  11        9.22       14.35      3.89 o 
   4   4  11       11.28       12.46      4.00 o 
  -3   5  11       71.94       58.85      7.79 o 
  -2   5  11       18.69       22.37      5.34 o 
  -1   5  11       12.22        8.97      2.39 o 
   0   5  11       21.39       32.26      4.89 o 
   1   5  11       22.81       34.38      5.12 o 
   2   5  11       14.24       12.90      3.56 o 
   3   5  11      126.26      125.27      8.34 o 
   4   5  11       43.21       36.82      5.45 o 
  -3   6  11        5.63        0.06      2.30 o 
  -2   6  11       47.45       49.12      5.62 o 
  -1   6  11       32.22       36.33      3.84 o 
   0   6  11       87.73       85.33      6.67 o 
   1   6  11      189.67      169.88      9.46 o 
   2   6  11       87.84       81.55      6.79 o 
   3   6  11      118.51      117.92      8.12 o 
   4   6  11        3.32        1.11      3.00 o 
  -3   7  11       12.53        8.45      4.34 o 
  -2   7  11      119.44      109.97      6.09 o 
  -1   7  11      133.29      130.91      6.56 o 
   0   7  11       13.85       12.01      3.56 o 
   1   7  11       58.08       59.52      6.45 o 
   2   7  11        1.22        1.00      2.67 o 
   3   7  11       50.72       36.71      5.23 o 
  -2   8  11        8.59        7.06      5.06 o 
  -1   8  11       18.06       28.70      5.12 o 
   0   8  11       46.95       54.18      6.34 o 
   1   8  11       69.50       66.75      6.90 o 
   2   8  11       60.72       73.54      6.56 o 
   3   8  11       30.14       25.25      4.78 o 
  -1   9  11        8.63        9.46      3.67 o 
   0   9  11      167.11      167.65      9.79 o 
   1   9  11      493.98      491.94     18.02 o 
   2   9  11      167.70      173.10     10.01 o 
   0  10  11      287.48      320.17     14.24 o 
   1  10  11       33.53       39.16      5.67 o 
  -1   0  12       69.48       54.85      7.23 o 
   0   0  12       33.68       31.92      8.90 o 
   1   0  12       60.38       47.95      5.90 o 
   2   0  12       10.96        7.45      3.78 o 
  -2   1  12       10.26       13.57      4.89 o 
  -1   1  12       60.93       57.48      4.75 o 
   0   1  12      424.38      435.43     11.93 o 
   1   1  12      187.25      182.78     10.23 o 
   2   1  12        4.79        1.56      3.23 o 
  -2   2  12      232.27      238.74      8.68 o 
  -1   2  12        0.89        1.00      2.11 o 
   0   2  12        1.10        2.13      2.08 o 
   1   2  12       45.59       43.28      5.78 o 
   2   2  12      384.36      368.01     15.24 o 
   3   2  12      268.95      272.45     13.35 o 
  -2   3  12       22.28       19.87      3.31 o 
  -1   3  12      176.01      173.82      8.34 o 
   0   3  12      103.52      103.57      7.56 o 
   1   3  12      144.62      158.75      9.34 o 
   2   3  12       11.37       12.57      3.89 o 
   3   3  12       33.18       32.37      5.34 o 
  -2   4  12      152.86      153.55     11.12 o 
  -1   4  12      124.82      113.93      8.51 o 
   0   4  12       89.73       86.00      7.12 o 
   1   4  12      186.19      180.56     10.01 o 
   2   4  12      395.72      420.41     16.46 o 
   3   4  12       48.27       50.06      6.45 o 
  -2   5  12        0.85        0.46      2.28 o 
  -1   5  12        2.08        1.07      2.16 o 
   0   5  12      109.63       96.79      7.45 o 
   1   5  12        3.47        1.67      3.00 o 
   2   5  12      275.93      290.03     13.35 o 
   3   5  12      480.77      476.37     18.47 o 
  -2   6  12       52.41       45.39      6.79 o 
  -1   6  12      116.90      120.93      8.45 o 
   0   6  12      545.13      566.48     20.02 o 
   1   6  12      506.47      525.65     19.13 o 
   2   6  12      414.78      453.79     17.58 o 
   3   6  12       77.84       80.21      8.23 o 
  -2   7  12      359.45      374.85     11.66 o 
  -1   7  12      271.99      265.00     13.02 o 
   0   7  12      193.07      190.79     10.46 o 
   1   7  12      172.96      194.02     10.68 o 
   2   7  12       33.58       37.71      5.67 o 
  -1   8  12        1.40        2.34      3.23 o 
   0   8  12      220.88      223.39     11.57 o 
   1   8  12      888.59      920.47     28.37 o 
   2   8  12      349.84      379.14     15.91 o 
   0   3  13      568.70      597.07     20.91 o 
   1   3  13      335.91      341.09     14.91 o 
  -1   4  13       91.99       84.55      8.45 o 
   0   4  13      132.18      115.25      8.45 o 
   1   4  13       24.70       23.92      4.78 o 
   0   5  13      158.65      155.30      9.90 o 
   1   5  13      437.47      474.03     18.36 o 
   0   6  13      311.27      327.85     14.80 o 
   1   6  13      427.58      418.52     17.13 o 
                                                 
